# Supplementary material for: Genotyping-by-Sequencing Based Genetic Mapping Identified Major and Consistent Genomic Regions for Productivity and Quality Traits in Peanut
Source: Front Plant Sci. 2021 Sep 23;12:668020. doi: 10.3389/fpls.2021.668020 (PMC8495222; doi:10.3389/fpls.2021.668020)
Supplement: Supplementary file 1 [file Table_1.XLSX]

## Sheet: Supplementary Table 1
Supplementary Table 1 | ANOVA for productivity and quality traits among the RILs of TMV 2 and TMV 2-NLM across six seasons
Trait	Source of variation	df	Mean sum of square	F value
NPPP	Season	5	6504.65	1455.18***
	RILs	431	51.53	11.53***
	Season × RILs	2155	17.13	3.83***
	Error	2586	4.47
PWPP	Season	5	8190.32	631.97***
	RILs	431	87.25	6.73***
	Season × RILs	2155	26.03	2.01***
	Error	2586	12.96
TW	Season	5	10912.2	520.87***
	RILs	431	525.76	25.1***
	Season × RILs	2155	60.54	2.89***
	Error	2586	20.95
SP	Season	5	54910.3	1406.51***
	RILs	431	206.1	5.28***
	Season × RILs	2155	129.13	3.31***
	Error	2586	39.04
PC	Season	5	6411.15	5479.62***
	RILs	431	52.98	45.28***
	Season × RILs	2155	8.86	7.57***
	Error	2586	1.17
OIL	Season	5	3415.59	4378.96***
	RILs	431	37.14	47.62***
	Season × RILs	2155	5.88	7.54***
	Error	2586	0.78
OLE	Season	5	12152.9	1406.59***
	RILs	431	189.29	21.91***
	Season × RILs	2155	30.28	3.5***
	Error	2586	8.64
LIN	Season	5	3121.76	647.67***
	RILs	431	137.01	28.43***
	Season × RILs	2155	16.27	3.38***
	Error	2586	4.82
O/L	Season	5	23.07	576.75***
	RILs	431	0.88	22***
	Season × RILs	2155	0.1	2.5***
	Error	2586	0.04
*: Significant at 0.05 level; **: Significant at 0.01 level;***: Significant at 0.001 level; df: degrees of freedom; MSS: Mean sum of square;
NPPP: Number of pods per plant; PWPP: Pod weight per plant (g); TW: Test weight (g); SP: Shelling percentage (%);
PC: Protein content (%) ; OIL: Oil content (%); OLE: Oleic acid content (%); LIN: Linoleic acid content (%) and O/L: Oleic to linoleic acid ratio
