# Supplementary material for: Genotyping-by-Sequencing Based Genetic Mapping Identified Major and Consistent Genomic Regions for Productivity and Quality Traits in Peanut
Source: Front Plant Sci. 2021 Sep 23;12:668020. doi: 10.3389/fpls.2021.668020 (PMC8495222; doi:10.3389/fpls.2021.668020)
Supplement: Supplementary file 2 [file Table_2.XLSX]

## Sheet: Supplementary Table 2
Supplementary Table 2 | Estimates of genetic variability and frequency distribution for productivity and quality traits in parents and RILs of TMV 2 and TMV 2-NLM of peanut
Trait/ Season	Parents		RILs
	TMV 2	TMV 2-NLM	Mean	Range	PCV (%)	GCV (%)	h2 bs (%)	Skewness	Kurtosis	Distribution
NPPP
S1	24.7	8.8	14.1	2.8–33.4	38.9	37	90.3	1	1.1	N
S2	24.7	10.4	12.6	4.3–32.6	31.5	22.8	52.7	0.9	1.6	N
S3	26.5	12.4	13.2	4.7–28.1	33.9	28.7	71.6	0.8	0.9	N
S4	19	7	9.3	4.7–20.1	37	27.4	54.8	0.8	0.3	N
S5	19	4.5	8.3	4–17	27.6	17.1	38.3	0.4	-0.1	N
S6	18	7	7.8	1.75–15	28.4	16.6	34	0.2	0.2	N
PWPP
S1	14.6	6.3	10.6	2.6–24.3	38	29.7	61	0.7	1	N
S2	19.7	8.1	12.9	2.4–34	38.4	29.3	58.5	0.6	0.5	N
S3	22.8	5	13.8	3.2–31.5	38.9	34.4	78	0.8	0.9	N
S4	25.9	17.8	18.8	8.9–28.6	25.4	12.7	25	0	-0.5	N
S5	22.4	8.3	17.9	6.0–32.1	23.3	10.6	20.7	-0.1	0	N
S6	10.4	10.1	12.7	5.1–27.3	32.2	27.6	73.6	0.7	0.9	N
TW
S1	32.6	41.7	38	22.6–96.8	19.9	16.5	68.7	0.6	0.4	N
S2	39.7	46.4	45.8	20–79.1	21.3	18.3	74.2	0.4	-0.1	N
S3	36	38	41.9	14.1–72	25.1	23.7	89.6	0.2	0.1	N
S4	38.9	44.2	39.9	22.8–61.6	17	15.2	80.7	0.2	-0.4	N
S5	35.8	42.5	35	16.7–60.7	20.5	16.2	62.8	0.5	0.3	N
S6	41	48	37.7	21.79–75.4	23.6	18.2	59.3	1.2	3	K
SP
S1	71.8	65.2	68.8	26.4–81.5	9.1	5.6	37.8	-1.2	1.4	N
S2	75.2	69.9	70.3	35.7–80.9	9.2	5.2	31.9	-1.7	1.9	N
S3	67	48	49.4	21.1–78.3	30	28.3	88.8	-0.2	-0.6	N
S4	72.7	63.8	67.3	47.9–81.4	8.7	5.3	36.5	-0.7	1	N
S5	69.7	57.8	64.7	30.5–84.2	14.1	8	32	-0.5	0.4	N
S6	67.8	57.4	68.4	32.0–79.9	17.8	9.5	28.7	-0.1	2.9	N
PC
S1	31.7	28	29.5	11.4–38.7	9.9	8.3	69.8	0	0.3	N
S2	32.3	27.5	29.5	11.9–37.2	8.8	6.6	65.9	-0.2	0.8	N
S3	33.1	28.4	29.7	17.4–37.0	9.9	8.3	70.3	-0.2	0.7	N
S4	32.1	28	29.5	17.0–35.8	8.4	8.2	95.6	-0.3	1.3	N
S5	32.8	28.1	29.5	18.0–36.2	8.2	8.2	98.7	-0.2	0.9	N
S6	29.7	25.1	28.5	18.9–36.0	10.2	10.1	98.8	-0.1	-0.1	N
OIL
S1	46	43.1	45.5	39.5–52.7	4.4	3.4	57.4	0.1	-0.3	N
S2	46.7	44.2	44.8	38.6–51.2	4.4	3.3	56.5	0	-0.5	N
S3	47.4	44.9	44.7	39.5–50.6	5.5	4.6	71.1	0.1	-0.5	N
S4	46.6	43.9	45	40.5–50.5	4	3.9	94.2	0.1	-0.3	N
S5	46.1	43.7	44.8	40.2–54.6	4.1	4.1	98.1	0.1	-0.4	N
S6	46.8	44.8	49	37.3–59.2	6	6	99.9	0.3	0.7	N
OLE
S1	42	54.7	47	31.9–66.7	11.6	7.7	43.4	0	-0.2	N
S2	42.4	54.5	46.2	30.4–66.0	12	8	44.3	0	-0.2	N
S3	39.9	52	45.5	32.6–61.8	13	8.2	39.3	0.1	0	N
S4	42.5	54.9	46.1	34.3–60.6	10	9.1	83.4	-0.1	-0.2	N
S5	41.8	53.9	45.6	28.04–59.9	9.8	9.6	95.4	-0.1	0	N
S6	43.9	52.4	38.7	21.4–61.3	15.7	15.6	98.8	0.2	0.5	N
LIN
S1	34.7	26.7	33.2	15–45.9	12.9	8.6	44.5	0	-0.3	N
S2	35.8	27.8	32.5	14.4–44.9	13	8.6	43.2	0	-0.3	N
S3	34	26	31.8	20.9–42	14.4	9.6	44.4	0.1	-0.5	N
S4	35.4	27.4	32.5	20.4–42.8	11.5	11.2	95	0	-0.2	N
S5	35.3	27.2	32.1	21.4–41.9	11.5	11.4	97.5	0.1	-0.4	N
S6	33.1	29.9	37.4	16.61–52.3	14.2	14.1	98.7	-0.2	0.7	N
O/L
S1	1.2	2	1.46	0.82–4.0	25.4	16.4	41.5	0.7	1	N
S2	1.2	2	1.47	0.7–4.1	26	16.7	42.4	0.7	1	N
S3	1.2	2	1.47	0.8–3.0	26.2	15.4	34.5	0.8	1.8	N
S4	1.2	2	1.45	0.8–3.1	21.3	20.5	92.3	0.6	0.7	N
S5	1.2	2	1.45	0.8–2.5	20.5	20.2	97.9	0.5	0.3	N
S6	1.3	1.8	1.08	0.4–3.7	33.6	33.3	98.8	2.1	10.5	SK
PCV: Phenotypic coefficient of variation (%); GCV: Genotypic coefficient of variation (%); h2bs: Heritability in broad sense (%);
N: Normal distribution; K: kurtosis; SK: Skewed kurtosis; NPPP: Number of pods per plant; PWPP: Pod weight per plant (g); TW: Test weight (g); SP: Shelling percentage
(%); PC: Protein content (%); OIL: Oil content (%); OLE: Oleic acid content (%); LIN: Linoleic acid content (%); O/L: Oleic to linoleic acid ratio; S1: Rainy 2014; S2: Rainy 2015;
S3: Rainy 2016; S4: Rainy 2017; S5: Rainy 2018 and S6: Post-rainy 2018
