# Supplementary material for: Genotyping-by-Sequencing Based Genetic Mapping Identified Major and Consistent Genomic Regions for Productivity and Quality Traits in Peanut
Source: Front Plant Sci. 2021 Sep 23;12:668020. doi: 10.3389/fpls.2021.668020 (PMC8495222; doi:10.3389/fpls.2021.668020)
Supplement: Supplementary file 3 [file Table_3.XLSX]

## Sheet: Supplementary Table 3
Supplementary Table 3 | Pearson correlations for productivity and quality traits across six different seasons in RILs of TMV 2 × TMV 2-NLM of peanut
	Rainy 2014
	Trait/Trait	NPPP	PWPP	TW	SP	PC	OIL	OLE	LIN	O/L
	NPPP	1
	PWPP	0.62**	1
	TW	-0.13**	0.24**	1
	SP	0.02	0.08	0.09	1
	PC	-0.06	0.05	-0.04	0.24**	1
	OIL	0.05	0.12**	-0.01	0.16**	0.43**	1
	OLE	-0.02	0	0.06	-0.09*	-0.32**	-0.29**	1
	LIN	-0.01	-0.04	-0.16**	0.10*	0.37**	0.28**	-0.94**	1
	O/L	0	0.02	0.10*	-0.09*	-0.35**	-0.29**	0.96**	-0.97**	1
	Rainy 2015
	Trait/Trait	NPPP	PWPP	TW	SP	PC	OIL	OLE	LIN	O/L
	NPPP	1
	PWPP	0.49**	1
	TW	-0.14**	0.28**	1
	SP	0.12*	0.16**	0.01	1
	PC	0.10*	0.04	-0.05	0.01	1
	OIL	0.17**	0.15**	0.02	0.15**	0.35**	1
	OLE	-0.10*	0.01	0.12**	-0.03	-0.35**	-0.25**	1
	LIN	0.13**	-0.02	-0.21**	0.02	0.31**	0.20**	-0.96**	1
	O/L	-0.12**	0.01	0.16**	-0.04	-0.32**	-0.22**	0.97**	-0.97**	1
	Rainy 2016
	Trait/Trait	NPPP	PWPP	TW	SP	PC	OIL	OLE	LIN	O/L
	NPPP	1
	PWPP	0.44**	1
	TW	-0.05*	0.12	1
	SP	0.14**	0.14**	0.12**	1
	PC	0.19**	0.11**	0	0.03	1
	OIL	0.02	0.03	-0.03	0.05	0.04**	1
	OLE	-0.18**	0.03**	0.02	-0.02	-0.3	-0.03**	1
	LIN	0.06**	-0.03	-0.03	0.04	0.05	0.15	-0.64*	1
	O/L	-0.12**	-0.00**	0.02	-0.04	-0.17	-0.11**	0.87**	-0.88**	1
	Rainy 2017
	Trait/Trait	NPPP	PWPP	TW	SP	PC	OIL	OLE	LIN	O/L
	NPPP	1
	PWPP	0.15**	1
	TW	-0.02	0.25**	1
	SP	0.18**	0.15**	0.11*	1
	PC	0.10*	0.01	0.05	0.15**	1
	OIL	0.07	0.06	0.02	0.18**	0.35**	1
	OLE	-0.04	0.11*	0.09*	-0.13**	-0.34**	-0.22**	1
	LIN	0.02	-0.11*	-0.14**	0.11*	0.33**	0.18**	-0.93**	1
	O/L	-0.03	0.11*	0.12*	-0.12*	-0.33**	-0.21**	0.96**	-0.97**	1
	Rainy 2018
	Trait/Trait	NPPP	PWPP	TW	SP	PC	OIL	OLE	LIN	O/L
	NPPP	1
	PWPP	0.25**	1
	TW	0	0.16**	1
	SP	0.08	0.14**	0.22**	1
	PC	0.04	0.08	0.12*	0.20**	1
	OIL	0.07	0.11*	-0.04	0.15**	0.30**	1
	OLE	0.02	0.04	0.05	-0.15**	-0.33**	-0.20**	1
	LIN	-0.01	0	-0.07	0.14**	0.25**	0.18**	-0.81**	1
	O/L	0.01	0.02	0.06	-0.14**	-0.30**	-0.20**	0.93**	-0.94**	1
	Post Rainy 2018
	Trait/Trait	NPPP	PWPP	TW	SP	PC	OIL	OLE	LIN	O/L
	NPPP	1
	PWPP	0.09	1
	TW	0.06	-0.01	1
	SP	0.04	0.05	-0.13**	1
	PC	0.09	-0.02	0.35**	0.01**	1
	OIL	-0.01	0.01	-0.01	0.18**	0.01	1
	OLE	0.01	-0.07	-0.09	-0.12	-0.07	0.19	1
	LIN	-0.05	0.06	0.03	-0.07*	0.05	-0.04	-0.85**	1
	O/L	0.05	-0.06	-0.06	0.10**	-0.05	0.13	0.94**	-0.93**	1
	*. Correlation is significant at the 0.05 level (2-tailed)
	**. Correlation is significant at the 0.01 level (2-tailed)
	NPPP: Number of pods per plant; PWPP: Pod weight per plant (g); TW: Test weight (g); SP: Shelling percentage (%);
	PC: Protein content (%); OIL: Oil content (%); OLE: Oleic acid content (%); LIN: Linoleic acid content (%) and O/L: Oleic to linoleic acid ratio
