# Supplementary material for: Genotyping-by-Sequencing Based Genetic Mapping Identified Major and Consistent Genomic Regions for Productivity and Quality Traits in Peanut
Source: Front Plant Sci. 2021 Sep 23;12:668020. doi: 10.3389/fpls.2021.668020 (PMC8495222; doi:10.3389/fpls.2021.668020)
Supplement: Supplementary file 4 [file Table_4.XLSX]

## Sheet: Supplementary Table 4
Supplementary Table 4 | Summary statistics of SNPs used for genetic map construction before imputation in RIL population of TMV 2 and TMV 2-NLM of peanut
SNP	Chromosome	Physical Position	Number of Taxa	Major Allele	Major Allele Frequency	Minor Allele	Minor Allele Frequency	Proportion Missing calls of SNP
Ah01_249028	Ah01	249028	413	A	0.955	T	0.045	0.019
Ah01_249114	Ah01	249114	413	C	0.894	A	0.106	0.067
Ah01_249115	Ah01	249115	413	T	0.894	G	0.106	0.055
Ah01_593864	Ah01	593864	413	C	0.681	T	0.319	0.375
Ah01_593934	Ah01	593934	413	A	0.603	G	0.397	0.346
Ah01_3176329	Ah01	3176329	413	A	0.557	G	0.443	0.342
Ah01_4609835	Ah01	4609835	413	A	0.641	C	0.36	0.386
Ah01_5491656	Ah01	5491656	413	C	0.763	G	0.237	0.052
Ah01_5491673	Ah01	5491673	413	A	0.757	T	0.243	0.047
Ah01_38928082	Ah01	38928082	413	G	0.571	A	0.429	0.337
Ah01_38928302	Ah01	38928302	413	G	0.652	A	0.348	0.285
Ah01_38928314	Ah01	38928314	413	T	0.65	C	0.35	0.275
Ah01_38928357	Ah01	38928357	413	G	0.62	A	0.38	0.382
Ah01_38928362	Ah01	38928362	413	G	0.644	A	0.356	0.328
Ah01_38928364	Ah01	38928364	413	C	0.639	T	0.361	0.326
Ah01_38930228	Ah01	38930228	413	T	0.711	A	0.289	0.257
Ah01_38930375	Ah01	38930375	413	A	0.667	G	0.333	0.321
Ah01_38931594	Ah01	38931594	413	G	0.642	A	0.358	0.319
Ah01_38932929	Ah01	38932929	413	A	0.683	G	0.317	0.317
Ah01_38932958	Ah01	38932958	413	T	0.665	C	0.335	0.314
Ah01_38932979	Ah01	38932979	413	C	0.651	G	0.349	0.312
Ah01_60107022	Ah01	60107022	413	A	0.55	G	0.45	0.31
Ah01_66152076	Ah01	66152076	413	G	0.536	T	0.464	0.307
Ah01_93641760	Ah01	93641760	413	T	0.656	C	0.344	0.305
Ah01_93641774	Ah01	93641774	413	G	0.642	C	0.358	0.303
Ah01_93641869	Ah01	93641869	413	G	0.707	C	0.293	0.362
Ah01_93641960	Ah01	93641960	413	T	0.687	C	0.313	0.292
Ah01_93642033	Ah01	93642033	413	C	0.603	G	0.397	0.256
Ah01_94137570	Ah01	94137570	413	G	0.657	A	0.343	0.362
Ah01_94137665	Ah01	94137665	413	T	0.636	G	0.364	0.352
Ah01_94143127	Ah01	94143127	413	C	0.712	G	0.288	0.342
Ah01_94143154	Ah01	94143154	413	T	0.718	C	0.282	0.344
Ah01_94144125	Ah01	94144125	413	T	0.668	C	0.332	0.025
Ah01_96464446	Ah01	96464446	413	A	0.518	G	0.482	0.217
Ah01_100719962	Ah01	100719962	413	T	0.809	C	0.191	0.337
Ah01_103373357	Ah01	103373357	413	A	0.509	G	0.491	0.335
Ah02_195700	Ah02	195700	413	C	0.873	T	0.127	0.333
Ah02_198678	Ah02	198678	413	T	0.929	C	0.071	0.445
Ah02_207792	Ah02	207792	413	C	0.92	A	0.08	0.428
Ah02_226947	Ah02	226947	413	T	0.923	A	0.077	0.375
Ah02_523148	Ah02	523148	413	G	0.919	A	0.081	0.293
Ah02_523150	Ah02	523150	413	T	0.919	C	0.081	0.293
Ah02_523153	Ah02	523153	413	A	0.918	G	0.082	0.286
Ah02_523178	Ah02	523178	413	G	0.948	A	0.052	0.317
Ah02_597898	Ah02	597898	413	C	0.905	T	0.095	0.314
Ah02_739446	Ah02	739446	413	A	0.918	T	0.082	0.312
Ah02_796649	Ah02	796649	413	C	0.929	G	0.071	0.31
Ah02_796662	Ah02	796662	413	C	0.935	T	0.065	0.307
Ah02_796946	Ah02	796946	413	C	0.901	A	0.099	0.305
Ah02_951232	Ah02	951232	413	C	0.919	T	0.081	0.209
Ah02_1016757	Ah02	1016757	413	A	0.892	T	0.108	0.316
Ah02_1308170	Ah02	1308170	413	A	0.889	G	0.111	0.315
Ah02_1308209	Ah02	1308209	413	C	0.889	A	0.111	0.315
Ah02_1351928	Ah02	1351928	413	C	0.953	T	0.047	0.325
Ah02_1509634	Ah02	1509634	413	C	0.961	G	0.039	0.293
Ah02_1520395	Ah02	1520395	413	C	0.91	A	0.09	0.386
Ah02_1529851	Ah02	1529851	413	T	0.956	G	0.044	0.362
Ah02_1529852	Ah02	1529852	413	G	0.956	C	0.044	0.361
Ah02_1536032	Ah02	1536032	413	G	0.897	C	0.103	0.311
Ah02_1536108	Ah02	1536108	413	A	0.86	G	0.14	0.311
Ah02_1536126	Ah02	1536126	413	T	0.863	C	0.137	0.31
Ah02_1558010	Ah02	1558010	413	C	0.865	T	0.135	0.309
Ah02_1558039	Ah02	1558039	413	C	0.9	T	0.1	0.31
Ah02_1558046	Ah02	1558046	413	C	0.898	G	0.102	0.316
Ah02_1558084	Ah02	1558084	413	G	0.951	A	0.049	0.308
Ah02_1558700	Ah02	1558700	413	C	0.911	T	0.089	0.11
Ah02_1873130	Ah02	1873130	413	C	0.94	G	0.06	0.307
Ah02_1936643	Ah02	1936643	413	C	0.74	A	0.26	0.306
Ah02_1971655	Ah02	1971655	413	G	0.884	C	0.116	0.432
Ah02_1971656	Ah02	1971656	413	C	0.884	A	0.116	0.432
Ah02_1971657	Ah02	1971657	413	T	0.884	A	0.116	0.431
Ah02_2177038	Ah02	2177038	413	G	0.903	C	0.097	0.304
Ah02_2697149	Ah02	2697149	413	A	0.934	C	0.066	0.418
Ah02_2697206	Ah02	2697206	413	C	0.958	G	0.042	0.303
Ah02_2697224	Ah02	2697224	413	A	0.956	G	0.044	0.409
Ah02_2697231	Ah02	2697231	413	A	0.963	G	0.037	0.406
Ah02_2699680	Ah02	2699680	413	C	0.942	T	0.058	0.285
Ah02_2703191	Ah02	2703191	413	A	0.938	G	0.062	0.417
Ah02_3008604	Ah02	3008604	413	A	0.947	C	0.053	0.3
Ah02_3197126	Ah02	3197126	413	T	0.95	C	0.05	0.184
Ah02_4816306	Ah02	4816306	413	G	0.571	A	0.429	0.299
Ah02_4816353	Ah02	4816353	413	G	0.648	C	0.352	0.298
Ah02_10460585	Ah02	10460585	413	G	0.557	A	0.444	0.297
Ah02_14103058	Ah02	14103058	413	T	0.953	G	0.047	0.261
Ah02_14103099	Ah02	14103099	413	G	0.902	A	0.098	0.296
Ah02_14788135	Ah02	14788135	413	T	0.507	A	0.493	0.396
Ah02_28950051	Ah02	28950051	413	T	0.683	G	0.317	0.295
Ah02_45972980	Ah02	45972980	413	G	0.673	A	0.327	0.295
Ah02_51466244	Ah02	51466244	413	C	0.556	T	0.444	0.294
Ah02_75037429	Ah02	75037429	413	A	0.623	G	0.377	0.293
Ah02_88032888	Ah02	88032888	413	A	0.577	C	0.423	0.293
Ah02_91203877	Ah02	91203877	413	G	0.801	A	0.199	0.362
Ah02_94845617	Ah02	94845617	413	G	0.561	A	0.439	0.352
Ah02_94845619	Ah02	94845619	413	T	0.558	C	0.442	0.342
Ah02_94845641	Ah02	94845641	413	C	0.558	T	0.442	0.362
Ah02_98493729	Ah02	98493729	413	G	0.784	C	0.216	0.363
Ah02_98493747	Ah02	98493747	413	G	0.785	C	0.215	0.35
Ah02_98843120	Ah02	98843120	413	C	0.658	G	0.342	0.35
Ah02_98913050	Ah02	98913050	413	C	0.508	A	0.492	0.342
Ah02_98964676	Ah02	98964676	413	C	0.557	T	0.444	0.339
Ah02_99382674	Ah02	99382674	413	C	0.679	T	0.321	0.337
Ah02_99382680	Ah02	99382680	413	A	0.689	G	0.311	0.335
Ah02_99398367	Ah02	99398367	413	T	0.636	C	0.364	0.157
Ah02_100160263	Ah02	100160263	413	G	0.516	C	0.484	0.261
Ah02_100281747	Ah02	100281747	413	A	0.581	G	0.419	0.328
Ah02_100365825	Ah02	100365825	413	A	0.698	C	0.302	0.3
Ah03_7022458	Ah03	7022458	413	A	0.724	G	0.276	0.385
Ah03_19697837	Ah03	19697837	413	G	0.565	A	0.435	0.321
Ah03_21515551	Ah03	21515551	413	T	0.572	C	0.428	0.177
Ah03_22573013	Ah03	22573013	413	G	0.608	A	0.393	0.317
Ah03_22841217	Ah03	22841217	413	A	0.862	T	0.138	0.314
Ah03_29889812	Ah03	29889812	413	T	0.692	C	0.308	0.007
Ah03_29890737	Ah03	29890737	413	G	0.625	A	0.375	0.386
Ah03_29890880	Ah03	29890880	413	C	0.647	T	0.353	0.408
Ah03_34691790	Ah03	34691790	413	A	0.939	G	0.061	0.305
Ah03_53967134	Ah03	53967134	413	G	0.684	C	0.316	0.303
Ah03_59233212	Ah03	59233212	413	G	0.676	A	0.324	0.362
Ah03_59240224	Ah03	59240224	413	T	0.528	C	0.472	0.352
Ah03_68078983	Ah03	68078983	413	G	0.775	A	0.225	0.342
Ah03_69481377	Ah03	69481377	413	T	0.684	G	0.316	0.362
Ah03_82715196	Ah03	82715196	413	G	0.605	A	0.395	0.352
Ah03_100718345	Ah03	100718345	413	C	0.809	T	0.191	0.342
Ah03_103769063	Ah03	103769063	413	A	0.731	G	0.269	0.344
Ah03_104014784	Ah03	104014784	413	C	0.761	T	0.239	0.464
Ah03_116156160	Ah03	116156160	413	T	0.519	G	0.481	0.339
Ah03_119813355	Ah03	119813355	413	A	0.726	C	0.274	0.43
Ah03_124754302	Ah03	124754302	413	G	0.582	T	0.418	0.335
Ah03_127278448	Ah03	127278448	413	T	0.799	C	0.201	0.067
Ah03_128229133	Ah03	128229133	413	C	0.5	T	0.5	0.33
Ah03_130201488	Ah03	130201488	413	C	0.867	G	0.133	0.328
Ah03_130675682	Ah03	130675682	413	A	0.931	G	0.069	0.254
Ah03_130687303	Ah03	130687303	413	C	0.906	T	0.094	0.323
Ah03_134847240	Ah03	134847240	413	G	0.699	A	0.301	0.329
Ah03_135089546	Ah03	135089546	413	G	0.631	A	0.369	0.319
Ah03_138618506	Ah03	138618506	413	C	0.578	G	0.422	0.317
Ah03_139871445	Ah03	139871445	413	T	0.533	G	0.467	0.1
Ah03_141095788	Ah03	141095788	413	A	0.956	C	0.044	0.231
Ah03_142744367	Ah03	142744367	413	C	0.948	T	0.052	0.243
Ah03_142744371	Ah03	142744371	413	A	0.947	G	0.053	0.245
Ah03_142744376	Ah03	142744376	413	T	0.947	A	0.053	0.243
Ah03_142793407	Ah03	142793407	413	A	0.983	G	0.017	0.238
Ah03_143434398	Ah03	143434398	413	G	0.951	A	0.049	0.283
Ah04_2164458	Ah04	2164458	413	T	0.595	C	0.405	0.315
Ah04_10827360	Ah04	10827360	413	A	0.531	T	0.469	0.315
Ah04_16236690	Ah04	16236690	413	T	0.597	G	0.403	0.344
Ah04_20039439	Ah04	20039439	413	A	0.582	C	0.418	0.313
Ah04_23041573	Ah04	23041573	413	C	0.5	T	0.5	0.313
Ah04_36555752	Ah04	36555752	413	C	0.574	A	0.426	0.312
Ah04_53834699	Ah04	53834699	413	T	0.519	C	0.481	0.312
Ah04_60788342	Ah04	60788342	413	T	0.761	C	0.239	0.311
Ah04_62676279	Ah04	62676279	413	T	0.804	C	0.196	0.142
Ah04_76003641	Ah04	76003641	413	C	0.612	T	0.388	0.31
Ah04_123380754	Ah04	123380754	413	C	0.666	T	0.334	0.309
Ah04_123380848	Ah04	123380848	413	C	0.646	T	0.354	0.309
Ah04_123380849	Ah04	123380849	413	A	0.646	G	0.354	0.308
Ah04_123383843	Ah04	123383843	413	A	0.698	G	0.302	0.308
Ah04_123383855	Ah04	123383855	413	A	0.698	G	0.302	0.307
Ah04_123397045	Ah04	123397045	413	T	0.667	C	0.333	0.186
Ah04_123397237	Ah04	123397237	413	A	0.692	T	0.308	0.053
Ah04_123397290	Ah04	123397290	413	A	0.679	G	0.321	0.084
Ah04_123397348	Ah04	123397348	413	G	0.69	A	0.31	0.305
Ah04_123397359	Ah04	123397359	413	A	0.685	G	0.315	0.304
Ah04_123469576	Ah04	123469576	413	T	0.805	C	0.195	0.428
Ah04_123469606	Ah04	123469606	413	A	0.817	G	0.183	0.303
Ah04_123473242	Ah04	123473242	413	G	0.7	A	0.3	0.054
Ah04_123473243	Ah04	123473243	413	T	0.7	G	0.3	0.054
Ah04_123473264	Ah04	123473264	413	A	0.639	G	0.361	0.172
Ah04_123473377	Ah04	123473377	413	A	0.7	T	0.3	0.13
Ah04_123480018	Ah04	123480018	413	G	0.698	T	0.302	0.3
Ah04_123480124	Ah04	123480124	413	T	0.575	A	0.425	0.3
Ah04_123480226	Ah04	123480226	413	T	0.689	A	0.311	0.356
Ah04_123480260	Ah04	123480260	413	G	0.694	A	0.306	0.316
Ah04_123480308	Ah04	123480308	413	A	0.607	G	0.393	0.298
Ah04_123480371	Ah04	123480371	413	G	0.635	A	0.365	0.297
Ah04_123480432	Ah04	123480432	413	T	0.64	A	0.36	0.297
Ah04_123484411	Ah04	123484411	413	C	0.892	T	0.108	0.296
Ah04_123484442	Ah04	123484442	413	T	0.569	G	0.431	0.296
Ah04_123484487	Ah04	123484487	413	G	0.613	C	0.387	0.204
Ah04_123484568	Ah04	123484568	413	C	0.674	A	0.326	0.295
Ah04_124564556	Ah04	124564556	413	T	0.77	G	0.231	0.294
Ah04_124564649	Ah04	124564649	413	T	0.54	A	0.46	0.293
Ah04_124566438	Ah04	124566438	413	C	0.923	T	0.077	0.308
Ah04_124566460	Ah04	124566460	413	A	0.959	T	0.041	0.306
Ah04_124566470	Ah04	124566470	413	A	0.968	G	0.032	0.305
Ah04_124629312	Ah04	124629312	413	C	0.5	T	0.5	0.305
Ah04_125834707	Ah04	125834707	413	A	0.698	G	0.302	0.305
Ah04_125834713	Ah04	125834713	413	T	0.701	G	0.299	0.305
Ah04_125834752	Ah04	125834752	413	G	0.795	A	0.205	0.4
Ah04_125834772	Ah04	125834772	413	A	0.808	G	0.192	0.305
Ah04_125844536	Ah04	125844536	413	A	0.948	T	0.052	0.305
Ah04_125844539	Ah04	125844539	413	G	0.938	A	0.062	0.304
Ah04_125844594	Ah04	125844594	413	C	0.886	G	0.114	0.304
Ah04_125844604	Ah04	125844604	413	C	0.559	T	0.441	0.304
Ah04_125844626	Ah04	125844626	413	A	0.84	T	0.16	0.196
Ah04_125844637	Ah04	125844637	413	A	0.838	C	0.162	0.205
Ah04_125844638	Ah04	125844638	413	G	0.84	C	0.16	0.205
Ah04_125844639	Ah04	125844639	413	A	0.838	G	0.162	0.205
Ah04_125844645	Ah04	125844645	413	A	0.773	G	0.227	0.217
Ah04_125844654	Ah04	125844654	413	A	0.839	C	0.161	0.195
Ah04_125844672	Ah04	125844672	413	T	0.881	C	0.119	0.303
Ah04_125844693	Ah04	125844693	413	T	0.678	C	0.322	0.303
Ah04_125844697	Ah04	125844697	413	A	0.777	G	0.223	0.303
Ah05_15099496	Ah05	15099496	413	A	0.591	G	0.409	0.303
Ah05_16023276	Ah05	16023276	413	C	0.589	A	0.411	0.303
Ah05_16023498	Ah05	16023498	413	C	0.731	A	0.269	0.071
Ah05_16023533	Ah05	16023533	413	T	0.531	G	0.469	0.424
Ah05_19012558	Ah05	19012558	413	C	0.598	T	0.402	0.003
Ah05_35977582	Ah05	35977582	413	C	0.79	T	0.21	0.302
Ah05_36542523	Ah05	36542523	413	T	0.594	C	0.406	0.302
Ah05_60796859	Ah05	60796859	413	G	0.647	A	0.353	0.302
Ah05_72568392	Ah05	72568392	413	A	0.637	T	0.363	0.426
Ah05_110947415	Ah05	110947415	413	T	0.573	C	0.427	0.334
Ah05_110947433	Ah05	110947433	413	T	0.595	A	0.405	0.368
Ah05_110947437	Ah05	110947437	413	C	0.586	T	0.414	0.379
Ah05_110947440	Ah05	110947440	413	A	0.587	G	0.413	0.374
Ah05_110947493	Ah05	110947493	413	A	0.623	C	0.377	0.21
Ah05_110947499	Ah05	110947499	413	G	0.623	A	0.377	0.178
Ah05_110947525	Ah05	110947525	413	G	0.602	A	0.398	0.122
Ah05_110947651	Ah05	110947651	413	C	0.686	T	0.314	0.243
Ah05_110947663	Ah05	110947663	413	T	0.831	C	0.169	0.304
Ah05_114993250	Ah05	114993250	413	A	0.7	G	0.3	0.161
Ah05_114993280	Ah05	114993280	413	C	0.726	T	0.274	0.005
Ah05_114993346	Ah05	114993346	413	A	0.521	G	0.479	0.412
Ah05_114994321	Ah05	114994321	413	A	0.604	T	0.396	0.3
Ah05_115061124	Ah05	115061124	413	C	0.895	A	0.105	0.247
Ah05_115337272	Ah05	115337272	413	G	0.55	A	0.45	0.299
Ah06_2818988	Ah06	2818988	413	T	0.595	G	0.405	0.299
Ah06_3810427	Ah06	3810427	413	G	0.841	T	0.159	0.299
Ah06_3839543	Ah06	3839543	413	A	0.644	T	0.356	0.299
Ah06_11099389	Ah06	11099389	413	A	0.582	G	0.418	0.244
Ah06_21259841	Ah06	21259841	413	C	0.72	A	0.28	0.299
Ah06_21259842	Ah06	21259842	413	A	0.72	G	0.28	0.299
Ah06_21259860	Ah06	21259860	413	T	0.723	G	0.277	0.298
Ah06_21266574	Ah06	21266574	413	G	0.652	A	0.348	0.425
Ah06_21266806	Ah06	21266806	413	G	0.711	A	0.289	0.035
Ah06_25919230	Ah06	25919230	413	A	0.925	G	0.075	0.359
Ah06_33750481	Ah06	33750481	413	G	0.725	C	0.275	0.298
Ah06_51021497	Ah06	51021497	413	C	0.752	T	0.248	0.298
Ah06_53334821	Ah06	53334821	413	C	0.851	A	0.149	0.298
Ah06_53334822	Ah06	53334822	413	A	0.848	G	0.152	0.297
Ah06_60369126	Ah06	60369126	413	C	0.569	T	0.431	0.297
Ah06_78361953	Ah06	78361953	413	A	0.67	T	0.33	0.297
Ah06_86222841	Ah06	86222841	413	G	0.732	T	0.268	0.414
Ah06_98242592	Ah06	98242592	413	T	0.875	G	0.125	0.297
Ah06_102618328	Ah06	102618328	413	A	0.527	G	0.473	0.297
Ah06_111152938	Ah06	111152938	413	T	0.617	A	0.383	0.297
Ah07_6892888	Ah07	6892888	413	G	0.641	C	0.359	0.296
Ah07_10840987	Ah07	10840987	413	T	0.659	C	0.341	0.296
Ah07_10841004	Ah07	10841004	413	A	0.654	G	0.346	0.296
Ah07_52856245	Ah07	52856245	413	G	0.688	C	0.312	0.296
Ah07_53160324	Ah07	53160324	413	A	0.615	C	0.385	0.093
Ah07_64824806	Ah07	64824806	413	G	0.643	A	0.357	0.357
Ah07_76018233	Ah07	76018233	413	G	0.671	A	0.329	0.207
Ah07_76020819	Ah07	76020819	413	A	0.68	G	0.32	0.359
Ah07_76021033	Ah07	76021033	413	T	0.681	G	0.32	0.34
Ah07_76021419	Ah07	76021419	413	T	0.74	A	0.26	0.295
Ah07_76028454	Ah07	76028454	413	T	0.73	G	0.27	0.184
Ah07_76081108	Ah07	76081108	413	A	0.747	G	0.253	0.114
Ah07_76081231	Ah07	76081231	413	A	0.512	C	0.488	0.295
Ah07_77404263	Ah07	77404263	413	T	0.758	C	0.242	0.191
Ah07_77404264	Ah07	77404264	413	C	0.758	T	0.242	0.191
Ah07_77404283	Ah07	77404283	413	A	0.76	G	0.24	0.196
Ah07_78345152	Ah07	78345152	413	A	0.677	G	0.323	0.266
Ah07_78345317	Ah07	78345317	413	C	0.684	T	0.316	0.283
Ah07_78345320	Ah07	78345320	413	T	0.673	G	0.327	0.304
Ah07_78394881	Ah07	78394881	413	A	0.724	G	0.276	0.203
Ah07_78394886	Ah07	78394886	413	A	0.724	C	0.276	0.202
Ah07_78394898	Ah07	78394898	413	G	0.723	A	0.277	0.21
Ah07_78394902	Ah07	78394902	413	C	0.724	A	0.276	0.207
Ah07_78394940	Ah07	78394940	413	C	0.74	T	0.26	0.004
Ah07_78394953	Ah07	78394953	413	C	0.703	T	0.297	0.175
Ah07_78394997	Ah07	78394997	413	C	0.702	T	0.298	0.19
Ah08_12629667	Ah08	12629667	413	C	0.603	T	0.397	0.293
Ah08_25283037	Ah08	25283037	413	C	0.802	G	0.198	0.489
Ah08_25283218	Ah08	25283218	413	C	0.627	T	0.373	0.352
Ah08_26119334	Ah08	26119334	413	T	0.528	A	0.472	0.342
Ah08_26119436	Ah08	26119436	413	C	0.917	T	0.083	0.362
Ah08_27217002	Ah08	27217002	413	C	0.809	T	0.191	0.459
Ah08_30092744	Ah08	30092744	413	C	0.516	T	0.484	0.342
Ah08_40873740	Ah08	40873740	413	A	0.807	G	0.193	0.344
Ah08_40874290	Ah08	40874290	413	C	0.837	A	0.163	0.342
Ah08_42032346	Ah08	42032346	413	T	0.555	G	0.445	0.018
Ah08_42377806	Ah08	42377806	413	A	0.552	C	0.449	0.401
Ah08_45386690	Ah08	45386690	413	C	0.534	T	0.466	0.335
Ah08_48011125	Ah08	48011125	413	C	0.612	T	0.388	0.333
Ah08_51277655	Ah08	51277655	413	T	0.505	C	0.496	0.152
Ah09_1196218	Ah09	1196218	413	G	0.622	A	0.378	0.328
Ah09_3292342	Ah09	3292342	413	A	0.542	T	0.458	0.326
Ah09_18736805	Ah09	18736805	413	C	0.58	T	0.42	0.323
Ah09_42315489	Ah09	42315489	413	G	0.63	C	0.37	0.128
Ah09_43072874	Ah09	43072874	413	C	0.569	T	0.431	0.319
Ah09_55310922	Ah09	55310922	413	T	0.866	C	0.134	0.317
Ah09_55311359	Ah09	55311359	413	C	0.612	T	0.388	0.314
Ah09_55311555	Ah09	55311555	413	C	0.613	T	0.387	0.312
Ah09_55313328	Ah09	55313328	413	C	0.673	A	0.327	0.31
Ah09_55313337	Ah09	55313337	413	C	0.674	T	0.326	0.307
Ah09_73689137	Ah09	73689137	413	A	0.645	G	0.355	0.305
Ah09_76824265	Ah09	76824265	413	T	0.694	C	0.306	0.303
Ah09_80272338	Ah09	80272338	413	A	0.584	G	0.416	0.362
Ah09_93411367	Ah09	93411367	413	G	0.582	A	0.418	0.435
Ah09_95354529	Ah09	95354529	413	A	0.803	G	0.197	0.342
Ah09_95783341	Ah09	95783341	413	C	0.514	T	0.486	0.362
Ah09_104976954	Ah09	104976954	413	C	0.654	T	0.346	0.384
Ah09_106069507	Ah09	106069507	413	C	0.623	T	0.377	0.309
Ah09_108619902	Ah09	108619902	413	T	0.61	C	0.39	0.456
Ah09_116875468	Ah09	116875468	413	G	0.676	T	0.324	0.342
Ah09_117710425	Ah09	117710425	413	G	0.697	A	0.303	0.311
Ah09_117710446	Ah09	117710446	413	T	0.702	A	0.298	0.311
Ah09_117710447	Ah09	117710447	413	C	0.702	T	0.298	0.309
Ah09_117710500	Ah09	117710500	413	A	0.725	C	0.275	0.181
Ah09_117710533	Ah09	117710533	413	C	0.717	A	0.283	0.36
Ah09_117711142	Ah09	117711142	413	G	0.67	A	0.33	0.328
Ah09_117711232	Ah09	117711232	413	T	0.668	A	0.332	0.326
Ah09_117717770	Ah09	117717770	413	G	0.738	A	0.263	0.37
Ah09_117717772	Ah09	117717772	413	G	0.741	T	0.259	0.37
Ah09_117717788	Ah09	117717788	413	T	0.68	C	0.32	0.319
Ah09_117717792	Ah09	117717792	413	G	0.702	A	0.298	0.317
Ah09_118050819	Ah09	118050819	413	G	0.578	A	0.422	0.314
Ah10_5172296	Ah10	5172296	413	C	0.915	T	0.085	0.34
Ah10_17117922	Ah10	17117922	413	A	0.751	G	0.249	0.243
Ah10_21133468	Ah10	21133468	413	G	0.58	A	0.42	0.299
Ah10_36971572	Ah10	36971572	413	C	0.836	T	0.164	0.386
Ah10_37722229	Ah10	37722229	413	C	0.625	T	0.375	0.303
Ah10_41752516	Ah10	41752516	413	G	0.627	A	0.373	0.316
Ah10_46949092	Ah10	46949092	413	G	0.795	A	0.205	0.315
Ah10_49231630	Ah10	49231630	413	G	0.908	A	0.092	0.315
Ah10_49312986	Ah10	49312986	413	C	0.887	A	0.113	0.314
Ah10_60029979	Ah10	60029979	413	C	0.77	T	0.23	0.313
Ah10_60030162	Ah10	60030162	413	C	0.591	T	0.409	0.313
Ah10_60030165	Ah10	60030165	413	T	0.618	C	0.382	0.312
Ah10_66191256	Ah10	66191256	413	C	0.558	T	0.442	0.312
Ah10_66191258	Ah10	66191258	413	C	0.855	T	0.145	0.311
Ah10_78763993	Ah10	78763993	413	G	0.562	A	0.438	0.311
Ah10_80287745	Ah10	80287745	413	A	0.678	G	0.322	0.31
Ah10_80290186	Ah10	80290186	413	A	0.547	G	0.453	0.309
Ah10_80290200	Ah10	80290200	413	A	0.525	C	0.475	0.309
Ah10_80290238	Ah10	80290238	413	A	0.598	C	0.402	0.308
Ah10_80290317	Ah10	80290317	413	C	0.741	A	0.259	0.308
Ah10_80290495	Ah10	80290495	413	T	0.936	C	0.064	0.307
Ah10_80290503	Ah10	80290503	413	A	0.935	T	0.065	0.307
Ah10_80634584	Ah10	80634584	413	C	0.936	G	0.064	0.404
Ah10_80634607	Ah10	80634607	413	A	0.913	G	0.087	0.406
Ah10_80634611	Ah10	80634611	413	A	0.913	T	0.087	0.405
Ah10_80634615	Ah10	80634615	413	A	0.921	G	0.079	0.409
Ah10_80634627	Ah10	80634627	413	C	0.938	A	0.063	0.304
Ah10_80636009	Ah10	80636009	413	A	0.663	G	0.337	0.202
Ah10_80636015	Ah10	80636015	413	C	0.663	G	0.337	0.202
Ah10_80636018	Ah10	80636018	413	G	0.661	A	0.339	0.206
Ah10_86219647	Ah10	86219647	413	G	0.571	T	0.429	0.301
Ah10_87828500	Ah10	87828500	413	T	0.61	C	0.39	0.379
Ah10_88627942	Ah10	88627942	413	G	0.627	T	0.373	0.357
Ah10_110663723	Ah10	110663723	413	G	0.553	A	0.447	0.3
Ah10_110981976	Ah10	110981976	413	C	0.533	T	0.467	0.155
Ah10_110982674	Ah10	110982674	413	G	0.565	A	0.435	0.299
Ah10_116850293	Ah10	116850293	413	G	0.727	C	0.273	0.11
Ah10_117014135	Ah10	117014135	413	C	0.525	T	0.475	0.093
Ah11_1177069	Ah11	1177069	413	G	0.922	A	0.078	0.297
Ah11_12415931	Ah11	12415931	413	T	0.52	C	0.48	0.296
Ah11_37821458	Ah11	37821458	413	T	0.51	C	0.49	0.296
Ah11_37821530	Ah11	37821530	413	G	0.5	T	0.5	0.295
Ah11_110833618	Ah11	110833618	413	G	0.773	A	0.227	0.276
Ah11_137126370	Ah11	137126370	413	G	0.541	A	0.459	0.294
Ah11_144131533	Ah11	144131533	413	T	0.648	C	0.352	0.154
Ah11_144143690	Ah11	144143690	413	T	0.603	G	0.397	0.168
Ah11_144143784	Ah11	144143784	413	A	0.802	C	0.198	0.285
Ah11_144143842	Ah11	144143842	413	A	0.657	C	0.343	0.108
Ah11_144143852	Ah11	144143852	413	C	0.659	T	0.341	0.115
Ah11_144151916	Ah11	144151916	413	A	0.618	G	0.382	0.362
Ah11_144152049	Ah11	144152049	413	A	0.547	G	0.453	0.352
Ah11_144152057	Ah11	144152057	413	G	0.579	T	0.421	0.342
Ah11_144152059	Ah11	144152059	413	C	0.575	G	0.425	0.344
Ah11_144152208	Ah11	144152208	413	G	0.754	A	0.246	0.03
Ah11_145486176	Ah11	145486176	413	C	0.702	A	0.298	0.339
Ah12_1893158	Ah12	1893158	413	A	0.893	G	0.107	0.337
Ah12_1893161	Ah12	1893161	413	C	0.893	A	0.107	0.335
Ah12_2448727	Ah12	2448727	413	G	0.769	A	0.231	0.333
Ah12_2535573	Ah12	2535573	413	C	0.684	A	0.316	0.387
Ah12_2673645	Ah12	2673645	413	A	0.917	T	0.083	0.328
Ah12_2862477	Ah12	2862477	413	C	0.954	A	0.046	0.322
Ah12_3356216	Ah12	3356216	413	A	0.967	G	0.033	0.058
Ah12_3356239	Ah12	3356239	413	C	0.96	T	0.04	0.245
Ah12_3757420	Ah12	3757420	413	C	0.786	G	0.214	0.015
Ah12_3757437	Ah12	3757437	413	A	0.768	G	0.232	0.085
Ah12_3808512	Ah12	3808512	413	A	0.557	T	0.443	0.314
Ah12_12348612	Ah12	12348612	413	G	0.623	A	0.377	0.153
Ah12_15286688	Ah12	15286688	413	A	0.522	C	0.478	0.31
Ah12_18919387	Ah12	18919387	413	C	0.547	T	0.453	0.307
Ah12_40652945	Ah12	40652945	413	C	0.545	T	0.455	0.305
Ah12_56428938	Ah12	56428938	413	C	0.629	T	0.371	0.303
Ah12_58224787	Ah12	58224787	413	C	0.863	T	0.137	0.362
Ah12_83308479	Ah12	83308479	413	T	0.503	C	0.497	0.352
Ah12_87283370	Ah12	87283370	413	A	0.665	G	0.335	0.342
Ah12_88540863	Ah12	88540863	413	A	0.82	G	0.18	0.362
Ah12_92686963	Ah12	92686963	413	G	0.702	A	0.298	0.352
Ah12_106041905	Ah12	106041905	413	G	0.57	C	0.43	0.342
Ah12_108904988	Ah12	108904988	413	C	0.578	T	0.422	0.175
Ah12_111595586	Ah12	111595586	413	G	0.815	A	0.185	0.054
Ah12_115827278	Ah12	115827278	413	T	0.668	G	0.332	0.234
Ah12_117582109	Ah12	117582109	413	G	0.515	A	0.485	0.389
Ah12_118126407	Ah12	118126407	413	G	0.696	C	0.304	0.006
Ah13_710641	Ah13	710641	413	G	0.564	T	0.436	0.333
Ah13_712075	Ah13	712075	413	T	0.555	C	0.445	0.33
Ah13_712096	Ah13	712096	413	C	0.553	T	0.447	0.328
Ah13_712133	Ah13	712133	413	A	0.517	G	0.483	0.319
Ah13_716356	Ah13	716356	413	C	0.571	T	0.429	0.323
Ah13_2781593	Ah13	2781593	413	C	0.607	T	0.393	0.321
Ah13_3687292	Ah13	3687292	413	C	0.699	T	0.301	0.319
Ah13_6351422	Ah13	6351422	413	A	0.595	G	0.405	0.317
Ah13_6359280	Ah13	6359280	413	A	0.52	G	0.48	0.314
Ah13_7055830	Ah13	7055830	413	T	0.6	C	0.4	0.312
Ah13_11697599	Ah13	11697599	413	C	0.584	A	0.416	0.31
Ah13_14018441	Ah13	14018441	413	T	0.531	C	0.469	0.429
Ah13_17485453	Ah13	17485453	413	C	0.947	T	0.053	0.059
Ah13_20966988	Ah13	20966988	413	A	0.601	G	0.399	0.303
Ah13_40004370	Ah13	40004370	413	C	0.667	T	0.333	0.021
Ah13_40004440	Ah13	40004440	413	A	0.689	T	0.311	0.219
Ah13_40004444	Ah13	40004444	413	A	0.514	C	0.486	0.315
Ah13_50074616	Ah13	50074616	413	T	0.607	G	0.393	0.314
Ah13_55555243	Ah13	55555243	413	A	0.777	T	0.223	0.313
Ah13_67288586	Ah13	67288586	413	G	0.86	A	0.14	0.161
Ah13_68418746	Ah13	68418746	413	A	0.532	G	0.469	0.312
Ah13_75065343	Ah13	75065343	413	A	0.533	G	0.467	0.312
Ah13_80163117	Ah13	80163117	413	G	0.836	T	0.164	0.311
Ah13_84836470	Ah13	84836470	413	G	0.606	A	0.394	0.311
Ah13_86015422	Ah13	86015422	413	G	0.523	A	0.477	0.31
Ah13_102711662	Ah13	102711662	413	A	0.685	C	0.315	0.309
Ah13_116034233	Ah13	116034233	413	G	0.863	A	0.137	0.373
Ah13_130098188	Ah13	130098188	413	A	0.571	T	0.429	0.36
Ah13_139085298	Ah13	139085298	413	G	0.61	A	0.39	0.308
Ah13_140559524	Ah13	140559524	413	T	0.517	C	0.483	0.307
Ah13_140559630	Ah13	140559630	413	C	0.63	T	0.37	0.307
Ah13_141120073	Ah13	141120073	413	C	0.614	A	0.386	0.363
Ah13_144234786	Ah13	144234786	413	C	0.757	A	0.243	0.396
Ah13_144465272	Ah13	144465272	413	T	0.554	C	0.446	0.305
Ah13_144479126	Ah13	144479126	413	T	0.75	C	0.25	0.304
Ah13_144489573	Ah13	144489573	413	A	0.759	C	0.241	0.404
Ah13_144489588	Ah13	144489588	413	A	0.75	G	0.25	0.428
Ah13_144490755	Ah13	144490755	413	T	0.687	C	0.313	0.381
Ah13_144490768	Ah13	144490768	413	A	0.687	G	0.313	0.38
Ah13_144490798	Ah13	144490798	413	G	0.732	A	0.268	0.162
Ah13_145417249	Ah13	145417249	413	C	0.966	T	0.034	0.287
Ah14_749930	Ah14	749930	413	A	0.92	G	0.08	0.3
Ah14_1739022	Ah14	1739022	413	T	0.697	A	0.303	0.189
Ah14_1739024	Ah14	1739024	413	C	0.697	G	0.303	0.189
Ah14_1739030	Ah14	1739030	413	G	0.697	C	0.303	0.191
Ah14_1739051	Ah14	1739051	413	A	0.694	T	0.306	0.023
Ah14_1739113	Ah14	1739113	413	A	0.731	T	0.269	0.17
Ah14_1739116	Ah14	1739116	413	G	0.731	C	0.269	0.169
Ah14_1739131	Ah14	1739131	413	T	0.635	C	0.365	0.296
Ah14_1739186	Ah14	1739186	413	C	0.634	G	0.366	0.296
Ah14_1739291	Ah14	1739291	413	C	0.643	T	0.357	0.295
Ah14_1739316	Ah14	1739316	413	T	0.657	A	0.343	0.397
Ah14_1739317	Ah14	1739317	413	C	0.657	G	0.343	0.397
Ah14_4643565	Ah14	4643565	413	A	0.576	T	0.424	0.293
Ah14_8773723	Ah14	8773723	413	A	0.543	G	0.457	0.219
Ah14_8773835	Ah14	8773835	413	T	0.592	C	0.408	0.352
Ah14_8773849	Ah14	8773849	413	G	0.598	A	0.402	0.35
Ah14_9821695	Ah14	9821695	413	C	0.555	T	0.445	0.255
Ah14_11013075	Ah14	11013075	413	C	0.647	T	0.353	0.265
Ah14_11643558	Ah14	11643558	413	A	0.531	C	0.469	0.352
Ah14_11643597	Ah14	11643597	413	T	0.544	C	0.456	0.361
Ah14_14510670	Ah14	14510670	413	C	0.705	T	0.295	0.305
Ah14_23804606	Ah14	23804606	413	G	0.534	T	0.466	0.305
Ah14_30450971	Ah14	30450971	413	G	0.606	A	0.394	0.304
Ah14_32873753	Ah14	32873753	413	G	0.79	A	0.21	0.08
Ah14_53371718	Ah14	53371718	413	G	0.541	A	0.459	0.407
Ah14_54578739	Ah14	54578739	413	T	0.698	C	0.302	0.304
Ah14_66742208	Ah14	66742208	413	T	0.717	C	0.283	0.304
Ah14_75717686	Ah14	75717686	413	G	0.568	A	0.432	0.304
Ah14_104466501	Ah14	104466501	413	A	0.948	C	0.052	0.304
Ah14_111156878	Ah14	111156878	413	C	0.523	T	0.477	0.345
Ah14_131195345	Ah14	131195345	413	A	0.886	C	0.115	0.303
Ah14_131195365	Ah14	131195365	413	A	0.874	C	0.126	0.303
Ah14_132352592	Ah14	132352592	413	A	0.531	T	0.469	0.303
Ah14_138037990	Ah14	138037990	413	T	0.626	C	0.374	0.303
Ah14_138936500	Ah14	138936500	413	C	0.813	T	0.187	0.303
Ah14_140383089	Ah14	140383089	413	G	0.679	C	0.321	0.303
Ah15_7996648	Ah15	7996648	413	G	0.884	A	0.116	0.168
Ah15_7996675	Ah15	7996675	413	A	0.886	G	0.114	0.168
Ah15_13610537	Ah15	13610537	413	A	0.675	G	0.325	0.302
Ah15_19889412	Ah15	19889412	413	G	0.605	A	0.395	0.051
Ah15_26251219	Ah15	26251219	413	C	0.732	A	0.268	0.392
Ah15_26251309	Ah15	26251309	413	C	0.693	T	0.307	0.366
Ah15_26251322	Ah15	26251322	413	A	0.696	G	0.304	0.361
Ah15_26251342	Ah15	26251342	413	G	0.694	A	0.306	0.36
Ah15_26456434	Ah15	26456434	413	A	0.65	G	0.35	0.301
Ah15_26456454	Ah15	26456454	413	T	0.648	C	0.352	0.301
Ah15_26456457	Ah15	26456457	413	C	0.647	T	0.353	0.301
Ah15_26507704	Ah15	26507704	413	A	0.902	G	0.098	0.137
Ah15_26507737	Ah15	26507737	413	C	0.876	T	0.124	0.343
Ah15_50492778	Ah15	50492778	413	C	0.61	T	0.39	0.301
Ah15_51632293	Ah15	51632293	413	A	0.699	G	0.301	0.3
Ah15_52073141	Ah15	52073141	413	A	0.508	C	0.492	0.3
Ah15_65479019	Ah15	65479019	413	G	0.827	A	0.173	0.3
Ah15_73650375	Ah15	73650375	413	G	0.667	A	0.333	0.3
Ah15_73661747	Ah15	73661747	413	C	0.65	T	0.35	0.356
Ah15_73661777	Ah15	73661777	413	G	0.633	C	0.367	0.281
Ah15_85855621	Ah15	85855621	413	T	0.877	G	0.123	0.305
Ah15_96219057	Ah15	96219057	413	C	0.872	T	0.128	0.368
Ah15_99426041	Ah15	99426041	413	T	0.568	C	0.432	0.266
Ah15_112425796	Ah15	112425796	413	A	0.738	G	0.262	0.299
Ah15_112796438	Ah15	112796438	413	G	0.797	A	0.203	0.299
Ah15_115594761	Ah15	115594761	413	C	0.612	T	0.388	0.299
Ah15_115882312	Ah15	115882312	413	A	0.787	C	0.213	0.299
Ah15_119604042	Ah15	119604042	413	A	0.835	C	0.165	0.052
Ah15_142386409	Ah15	142386409	413	G	0.619	C	0.381	0.298
Ah15_142720508	Ah15	142720508	413	C	0.762	T	0.238	0.298
Ah15_147397178	Ah15	147397178	413	T	0.515	C	0.485	0.298
Ah15_151292789	Ah15	151292789	413	A	0.602	C	0.398	0.178
Ah15_155617956	Ah15	155617956	413	T	0.808	C	0.192	0.298
Ah15_155618150	Ah15	155618150	413	T	0.83	C	0.17	0.298
Ah15_155618250	Ah15	155618250	413	C	0.818	T	0.182	0.042
Ah15_155618251	Ah15	155618251	413	T	0.818	C	0.182	0.042
Ah16_11737529	Ah16	11737529	413	T	0.661	C	0.339	0.297
Ah16_12110215	Ah16	12110215	413	A	0.578	T	0.422	0.297
Ah16_18425288	Ah16	18425288	413	T	0.508	C	0.492	0.211
Ah16_24521300	Ah16	24521300	413	G	0.589	T	0.411	0.186
Ah16_25236632	Ah16	25236632	413	A	0.671	T	0.329	0.331
Ah16_25236657	Ah16	25236657	413	G	0.646	T	0.354	0.343
Ah16_25236661	Ah16	25236661	413	C	0.637	T	0.363	0.358
Ah16_26308035	Ah16	26308035	413	C	0.907	T	0.093	0.073
Ah16_32013777	Ah16	32013777	413	C	0.5	G	0.5	0.296
Ah16_33150375	Ah16	33150375	413	T	0.587	A	0.413	0.379
Ah16_45202683	Ah16	45202683	413	G	0.598	A	0.402	0.285
Ah16_46210281	Ah16	46210281	413	G	0.741	A	0.259	0.296
Ah16_51198944	Ah16	51198944	413	A	0.85	C	0.15	0.405
Ah16_54611826	Ah16	54611826	413	C	0.56	T	0.44	0.018
Ah16_62527286	Ah16	62527286	413	C	0.583	A	0.417	0.295
Ah16_77480103	Ah16	77480103	413	C	0.825	T	0.175	0.306
Ah16_80318287	Ah16	80318287	413	C	0.638	A	0.362	0.143
Ah16_80398343	Ah16	80398343	413	C	0.908	T	0.092	0.085
Ah16_80398344	Ah16	80398344	413	T	0.954	C	0.046	0.061
Ah16_80398346	Ah16	80398346	413	T	0.964	C	0.036	0.056
Ah16_80398386	Ah16	80398386	413	G	0.969	C	0.031	0.007
Ah16_86689182	Ah16	86689182	413	G	0.842	A	0.158	0.294
Ah16_88460229	Ah16	88460229	413	T	0.507	C	0.493	0.201
Ah16_95122974	Ah16	95122974	413	T	0.559	C	0.441	0.384
Ah16_110524251	Ah16	110524251	413	T	0.722	C	0.278	0.038
Ah16_110524270	Ah16	110524270	413	A	0.725	G	0.275	0.038
Ah16_110524278	Ah16	110524278	413	C	0.727	T	0.273	0.04
Ah16_110524282	Ah16	110524282	413	T	0.727	G	0.273	0.04
Ah16_110524296	Ah16	110524296	413	G	0.734	C	0.266	0.074
Ah16_110524299	Ah16	110524299	413	C	0.523	T	0.477	0.293
Ah16_119704912	Ah16	119704912	413	C	0.664	T	0.336	0.27
Ah16_133122302	Ah16	133122302	413	T	0.656	A	0.344	0.293
Ah16_141556303	Ah16	141556303	413	G	0.504	A	0.496	0.293
Ah16_147839360	Ah16	147839360	413	A	0.871	G	0.129	0.37
Ah16_149015025	Ah16	149015025	413	G	0.59	A	0.41	0.251
Ah17_3764811	Ah17	3764811	413	A	0.71	G	0.29	0.342
Ah17_4114517	Ah17	4114517	413	A	0.967	T	0.033	0.036
Ah17_4759331	Ah17	4759331	413	C	0.908	A	0.092	0.352
Ah17_15511139	Ah17	15511139	413	T	0.554	G	0.446	0.342
Ah17_20550255	Ah17	20550255	413	C	0.88	T	0.12	0.344
Ah17_26418947	Ah17	26418947	413	A	0.76	G	0.24	0.1
Ah17_26419006	Ah17	26419006	413	T	0.781	C	0.219	0.205
Ah17_26419021	Ah17	26419021	413	A	0.776	T	0.224	0.193
Ah17_26419022	Ah17	26419022	413	C	0.776	T	0.224	0.19
Ah17_26419037	Ah17	26419037	413	A	0.507	G	0.493	0.333
Ah17_41160101	Ah17	41160101	413	T	0.619	C	0.381	0.33
Ah17_48527395	Ah17	48527395	413	T	0.892	G	0.108	0.328
Ah17_73699170	Ah17	73699170	413	C	0.54	T	0.46	0.38
Ah17_78184694	Ah17	78184694	413	A	0.513	G	0.487	0.323
Ah17_78673283	Ah17	78673283	413	C	0.712	T	0.288	0.321
Ah17_78673284	Ah17	78673284	413	C	0.573	T	0.427	0.319
Ah17_78673293	Ah17	78673293	413	C	0.702	T	0.298	0.317
Ah17_98581305	Ah17	98581305	413	G	0.595	A	0.405	0.314
Ah17_98906681	Ah17	98906681	413	T	0.569	G	0.431	0.312
Ah17_106915987	Ah17	106915987	413	C	0.547	G	0.453	0.31
Ah17_107481604	Ah17	107481604	413	T	0.588	C	0.412	0.307
Ah17_126140795	Ah17	126140795	413	T	0.959	C	0.041	0.139
Ah17_126140805	Ah17	126140805	413	A	0.962	C	0.038	0.132
Ah17_126140869	Ah17	126140869	413	A	0.714	G	0.286	0.362
Ah17_126140878	Ah17	126140878	413	T	0.555	G	0.445	0.352
Ah17_126140879	Ah17	126140879	413	A	0.617	G	0.383	0.342
Ah17_126140919	Ah17	126140919	413	C	0.592	T	0.408	0.362
Ah18_1626026	Ah18	1626026	413	T	0.606	C	0.394	0.352
Ah18_3399830	Ah18	3399830	413	C	0.761	T	0.24	0.342
Ah18_3399867	Ah18	3399867	413	A	0.66	G	0.34	0.398
Ah18_3399900	Ah18	3399900	413	G	0.704	A	0.296	0.021
Ah18_3399929	Ah18	3399929	413	G	0.703	C	0.297	0.011
Ah18_3400041	Ah18	3400041	413	A	0.707	T	0.293	0.113
Ah18_3400160	Ah18	3400160	413	G	0.744	A	0.256	0.335
Ah18_16150988	Ah18	16150988	413	A	0.51	G	0.49	0.333
Ah18_19285382	Ah18	19285382	413	C	0.549	T	0.451	0.246
Ah18_21787086	Ah18	21787086	413	T	0.96	C	0.04	0.205
Ah18_25332643	Ah18	25332643	413	T	0.655	C	0.345	0.227
Ah18_25332789	Ah18	25332789	413	G	0.678	A	0.322	0.327
Ah18_25332790	Ah18	25332790	413	G	0.68	A	0.32	0.324
Ah18_25332792	Ah18	25332792	413	G	0.68	A	0.32	0.327
Ah18_25332858	Ah18	25332858	413	A	0.689	C	0.311	0.017
Ah18_27470246	Ah18	27470246	413	G	0.57	A	0.43	0.373
Ah18_97934092	Ah18	97934092	413	A	0.764	G	0.236	0.32
Ah18_104548260	Ah18	104548260	413	G	0.505	T	0.495	0.31
Ah18_107989673	Ah18	107989673	413	G	0.558	A	0.442	0.307
Ah18_110642826	Ah18	110642826	413	C	0.833	G	0.167	0.305
Ah18_110642832	Ah18	110642832	413	C	0.837	T	0.163	0.303
Ah18_111702593	Ah18	111702593	413	G	0.585	T	0.415	0.316
Ah18_129696524	Ah18	129696524	413	C	0.608	T	0.392	0.348
Ah18_130946784	Ah18	130946784	413	C	0.613	T	0.387	0.32
Ah19_3533865	Ah19	3533865	413	T	0.791	A	0.209	0.329
Ah19_3533875	Ah19	3533875	413	C	0.789	T	0.211	0.329
Ah19_3540911	Ah19	3540911	413	A	0.556	G	0.444	0.313
Ah19_3540941	Ah19	3540941	413	C	0.552	T	0.448	0.312
Ah19_3540962	Ah19	3540962	413	T	0.565	C	0.435	0.312
Ah19_3542114	Ah19	3542114	413	T	0.541	A	0.459	0.311
Ah19_3545012	Ah19	3545012	413	G	0.546	A	0.454	0.28
Ah19_3545193	Ah19	3545193	413	T	0.576	C	0.424	0.301
Ah19_3545646	Ah19	3545646	413	T	0.69	C	0.31	0.309
Ah19_7445159	Ah19	7445159	413	C	0.84	T	0.16	0.309
Ah19_7445168	Ah19	7445168	413	G	0.844	A	0.156	0.308
Ah19_9296062	Ah19	9296062	413	T	0.957	C	0.043	0.289
Ah19_11323896	Ah19	11323896	413	T	0.958	C	0.042	0.165
Ah19_12766652	Ah19	12766652	413	T	0.712	C	0.288	0.307
Ah19_16236635	Ah19	16236635	413	G	0.788	A	0.212	0.306
Ah19_16236646	Ah19	16236646	413	A	0.771	T	0.229	0.305
Ah19_16236745	Ah19	16236745	413	G	0.803	C	0.197	0.305
Ah19_16236748	Ah19	16236748	413	C	0.802	T	0.198	0.304
Ah19_16236752	Ah19	16236752	413	A	0.817	T	0.183	0.304
Ah19_16236760	Ah19	16236760	413	C	0.815	G	0.185	0.303
Ah19_16236780	Ah19	16236780	413	A	0.809	T	0.191	0.303
Ah19_16236782	Ah19	16236782	413	C	0.805	T	0.195	0.302
Ah19_16236840	Ah19	16236840	413	G	0.757	A	0.243	0.36
Ah19_16236866	Ah19	16236866	413	G	0.725	A	0.275	0.301
Ah19_16396093	Ah19	16396093	413	A	0.964	T	0.036	0.069
Ah19_16396107	Ah19	16396107	413	G	0.965	C	0.035	0.067
Ah19_16396120	Ah19	16396120	413	G	0.966	A	0.034	0.058
Ah19_23946578	Ah19	23946578	413	A	0.552	G	0.448	0.299
Ah19_41036903	Ah19	41036903	413	C	0.632	A	0.368	0.298
Ah19_61820556	Ah19	61820556	413	G	0.659	A	0.341	0.297
Ah19_71862188	Ah19	71862188	413	C	0.716	T	0.284	0.297
Ah19_86081733	Ah19	86081733	413	T	0.943	G	0.057	0.016
Ah19_86081739	Ah19	86081739	413	C	0.947	T	0.053	0.016
Ah19_98451819	Ah19	98451819	413	T	0.606	G	0.394	0.295
Ah19_114380489	Ah19	114380489	413	C	0.632	A	0.368	0.073
Ah19_143397940	Ah19	143397940	413	G	0.665	C	0.335	0.181
Ah19_147765098	Ah19	147765098	413	C	0.6	G	0.4	0.293
Ah19_147765155	Ah19	147765155	413	A	0.593	C	0.407	0.293
Ah19_147765161	Ah19	147765161	413	G	0.593	C	0.407	0.362
Ah19_152788919	Ah19	152788919	413	C	0.841	T	0.159	0.352
Ah19_155127299	Ah19	155127299	413	T	0.853	C	0.147	0.244
Ah19_155127338	Ah19	155127338	413	A	0.844	G	0.156	0.222
Ah19_155127364	Ah19	155127364	413	C	0.828	T	0.172	0.016
Ah19_155127385	Ah19	155127385	413	C	0.844	T	0.156	0.156
Ah19_155127390	Ah19	155127390	413	G	0.844	A	0.156	0.156
Ah19_155127409	Ah19	155127409	413	G	0.843	A	0.157	0.144
Ah19_155127427	Ah19	155127427	413	A	0.848	C	0.152	0.168
Ah19_155135344	Ah19	155135344	413	C	0.653	A	0.347	0.337
Ah19_155135353	Ah19	155135353	413	T	0.655	A	0.345	0.335
Ah19_155136447	Ah19	155136447	413	G	0.754	A	0.246	0.333
Ah19_155165000	Ah19	155165000	413	G	0.776	T	0.224	0.413
Ah19_155165184	Ah19	155165184	413	C	0.694	G	0.306	0.208
Ah19_155165240	Ah19	155165240	413	A	0.749	C	0.251	0.215
Ah19_155172335	Ah19	155172335	413	A	0.688	G	0.312	0.283
Ah19_155172354	Ah19	155172354	413	C	0.681	G	0.319	0.274
Ah19_155172370	Ah19	155172370	413	T	0.666	G	0.334	0.334
Ah19_155179000	Ah19	155179000	413	G	0.753	A	0.247	0.405
Ah19_155179028	Ah19	155179028	413	G	0.7	A	0.3	0.393
Ah19_155179255	Ah19	155179255	413	G	0.737	A	0.263	0.078
Ah19_155179303	Ah19	155179303	413	T	0.739	C	0.261	0.081
Ah19_157927153	Ah19	157927153	413	A	0.564	G	0.436	0.307
Ah20_6952858	Ah20	6952858	413	G	0.867	T	0.133	0.248
Ah20_6952934	Ah20	6952934	413	C	0.727	T	0.273	0.195
Ah20_11513063	Ah20	11513063	413	A	0.742	G	0.258	0.404
Ah20_11513066	Ah20	11513066	413	A	0.74	G	0.26	0.394
Ah20_11513069	Ah20	11513069	413	G	0.742	A	0.258	0.389
Ah20_11513072	Ah20	11513072	413	T	0.743	G	0.257	0.406
Ah20_24117155	Ah20	24117155	413	A	0.605	G	0.395	0.21
Ah20_24117158	Ah20	24117158	413	G	0.605	A	0.395	0.2
Ah20_24599538	Ah20	24599538	413	T	0.52	C	0.48	0.344
Ah20_31480075	Ah20	31480075	413	C	0.795	A	0.205	0.342
Ah20_46296032	Ah20	46296032	413	G	0.734	A	0.266	0.352
Ah20_46552707	Ah20	46552707	413	G	0.638	A	0.362	0.337
Ah20_46627684	Ah20	46627684	413	T	0.967	G	0.033	0.152
Ah20_46627690	Ah20	46627690	413	T	0.967	G	0.033	0.149
Ah20_47936254	Ah20	47936254	413	A	0.5	C	0.5	0.33
Ah20_54597607	Ah20	54597607	413	T	0.645	C	0.355	0.328
Ah20_69125023	Ah20	69125023	413	A	0.5	G	0.5	0.326
Ah20_74165219	Ah20	74165219	413	T	0.562	A	0.438	0.445
Ah20_82838042	Ah20	82838042	413	A	0.535	G	0.465	0.356
Ah20_89681550	Ah20	89681550	413	G	0.593	A	0.407	0.319
Ah20_111420520	Ah20	111420520	413	C	0.748	T	0.252	0.317
Ah20_117411322	Ah20	117411322	413	G	0.876	C	0.124	0.025
Ah20_117411328	Ah20	117411328	413	G	0.802	A	0.198	0.001
Ah20_117411377	Ah20	117411377	413	C	0.904	T	0.096	0.047
Ah20_117411384	Ah20	117411384	413	C	0.908	T	0.092	0.049
Ah20_123628987	Ah20	123628987	413	A	0.556	G	0.444	0.241
Ah20_126353647	Ah20	126353647	413	G	0.755	C	0.245	0.081
Ah20_126353711	Ah20	126353711	413	C	0.503	T	0.497	0.316
Ah20_126356127	Ah20	126356127	413	C	0.731	A	0.269	0.315
Ah20_126356143	Ah20	126356143	413	T	0.723	C	0.277	0.315
Ah20_126358897	Ah20	126358897	413	T	0.805	A	0.195	0.314
Ah20_126360167	Ah20	126360167	413	T	0.748	C	0.252	0.313
Ah20_126361289	Ah20	126361289	413	A	0.724	G	0.276	0.345
Ah20_134973352	Ah20	134973352	413	C	0.916	T	0.084	0.233
Ah20_134975308	Ah20	134975308	413	C	0.551	T	0.449	0.312
Ah20_137851929	Ah20	137851929	413	A	0.66	G	0.34	0.419
Ah20_137851951	Ah20	137851951	413	G	0.704	C	0.296	0.311
Ah20_143291416	Ah20	143291416	413	T	0.573	C	0.427	0.275
Ah20_143291429	Ah20	143291429	413	A	0.515	G	0.485	0.189
Ah20_143291454	Ah20	143291454	413	T	0.534	C	0.466	0.227
Ah20_143291456	Ah20	143291456	413	A	0.536	T	0.464	0.227
Ah20_143683193	Ah20	143683193	413	T	0.759	A	0.241	0.122
Ah20_143683219	Ah20	143683219	413	T	0.762	C	0.238	0.021
Ah20_143683274	Ah20	143683274	413	G	0.735	A	0.265	0.153
Ah20_143683824	Ah20	143683824	413	A	0.938	G	0.062	0.384
Ah20_143683826	Ah20	143683826	413	C	0.936	T	0.064	0.384
Ah20_143871090	Ah20	143871090	413	C	0.597	G	0.403	0.199
Ah20_143886588	Ah20	143886588	413	G	0.502	A	0.498	0.421
Ah20_143886635	Ah20	143886635	413	T	0.503	G	0.497	0.304
Ah20_143906177	Ah20	143906177	413	A	0.533	T	0.467	0.303
Ah20_143912200	Ah20	143912200	413	C	0.513	G	0.487	0.303
Ah20_143917865	Ah20	143917865	413	G	0.573	T	0.427	0.302
Ah20_143955111	Ah20	143955111	413	G	0.948	C	0.052	0.278
