# Supplementary material for: Genotyping-by-Sequencing Based Genetic Mapping Identified Major and Consistent Genomic Regions for Productivity and Quality Traits in Peanut
Source: Front Plant Sci. 2021 Sep 23;12:668020. doi: 10.3389/fpls.2021.668020 (PMC8495222; doi:10.3389/fpls.2021.668020)
Supplement: Supplementary file 5 [file Table_5.XLSX]

## Sheet: Supplementary Table 5
Supplementary Table 5 | Features of high-density genetic linkage map for the RIL population of TMV 2 and TMV 2-NLM
Chromosome	Mapped loci	Map distance (cM)	Map density cM/loci	Gaps >10 cM distance
Ah01	23	112.8	4.9	3
Ah02	66	105.9	1.6	3
Ah03	50	147.2	2.9	2
Ah04	46	96.3	2.1	1
Ah05	27	118.7	4.4	2
Ah06	23	127.6	5.5	2
Ah07	20	53.1	2.7	1
Ah08	27	140.1	5.2	2
Ah09	41	159.3	3.9	4
Ah10	26	92.8	3.6	2
Ah11	23	92.3	4	2
Ah12	37	158	4.3	5
Ah13	29	180.5	6.2	7
Ah14	47	154.9	3.3	5
Ah15	27	113.9	4.2	4
Ah16	27	111.7	4.1	2
Ah17	24	73.6	3.1	0
Ah18	54	120.5	2.2	2
Ah19	31	121	3.9	2
Ah20	52	158	3	2
Total	700	2438.2	3.5	53
