# Supplementary material for: Genotyping-by-Sequencing Based Genetic Mapping Identified Major and Consistent Genomic Regions for Productivity and Quality Traits in Peanut
Source: Front Plant Sci. 2021 Sep 23;12:668020. doi: 10.3389/fpls.2021.668020 (PMC8495222; doi:10.3389/fpls.2021.668020)
Supplement: Supplementary file 6 [file Table_6.XLSX]

## Sheet: Supplementary Table 6
Supplementary Table 6 | Genetic linkage map of RIL population of TMV 2 and TMV 2-NLM
SI. No	LG	Marker/loci	Position
1	Ah01	AhTE0295	0
2	Ah01	AhTE1900	4.319
3	Ah01	Ah11_144143690	16.656
4	Ah01	AhTE1348	20.539
5	Ah01	AhTE1345	28.473
6	Ah01	AhTE0281	57.869
7	Ah01	AhTE1333	58.121
8	Ah01	Ah01_38932929	59.407
9	Ah01	Ah01_38932979	60.031
10	Ah01	Ah01_38932958	60.397
11	Ah01	Ah01_38928314	64.479
12	Ah01	Ah01_38928302	65.161
13	Ah01	Ah01_38928357	65.888
14	Ah01	Ah01_38928362	66.542
15	Ah01	Ah01_38928364	66.637
16	Ah01	Ah01_38931594	70.078
17	Ah01	AhTE0163	73.031
18	Ah01	Ah01_38930228	73.067
19	Ah01	Ah01_38928082	76.547
20	Ah01	Ah14_1739022	79.148
21	Ah01	Ah01_38930375	81.075
22	Ah01	AhTE0524	105.464
23	Ah01	Ah11_145486176	112.807
24	Ah02	Ah02_100160263	0
25	Ah02	Ah02_98913050	2.713
26	Ah02	Ah02_98964676	2.816
27	Ah02	Ah02_99382680	4.942
28	Ah02	Ah02_99382674	5.192
29	Ah02	Ah02_28950051	7.529
30	Ah02	Ah02_98843120	10.039
31	Ah02	Ah02_14788135	26.242
32	Ah02	Ah02_1936643	30.629
33	Ah02	Ah02_45972980	34.253
34	Ah02	Ah02_75037429	41.385
35	Ah02	Ah02_100281747	46.668
36	Ah02	Ah02_1558084	50.084
37	Ah02	Ah02_14103058	50.25
38	Ah02	Ah02_14103099	50.515
39	Ah02	Ah02_523153	50.878
40	Ah02	Ah02_597898	51.162
41	Ah02	Ah02_523148	51.245
42	Ah02	Ah02_523150	51.245
43	Ah02	Ah02_1351928	51.416
44	Ah02	Ah02_796946	51.416
45	Ah02	Ah02_1558010	51.477
46	Ah02	Ah02_1509634	51.491
47	Ah02	Ah02_739446	51.491
48	Ah02	Ah02_1520395	51.491
49	Ah02	Ah02_226947	51.491
50	Ah02	Ah02_1971657	51.491
51	Ah02	Ah02_1971655	51.491
52	Ah02	Ah02_1308209	51.491
53	Ah02	Ah02_1971656	51.491
54	Ah02	Ah02_1536032	51.491
55	Ah02	Ah02_1308170	51.491
56	Ah02	Ah02_796649	51.612
57	Ah02	Ah02_207792	51.612
58	Ah02	Ah02_1536126	51.612
59	Ah02	Ah02_796662	51.612
60	Ah02	Ah02_951232	51.612
61	Ah02	Ah02_1536108	51.612
62	Ah02	Ah02_1558039	51.719
63	Ah02	Ah02_198678	51.719
64	Ah02	Ah02_1558700	51.719
65	Ah02	Ah02_1558046	51.719
66	Ah02	Ah02_1016757	51.719
67	Ah02	Ah02_99398367	51.905
68	Ah02	Ah02_1529852	52.307
69	Ah02	Ah02_1529851	52.307
70	Ah02	Ah02_523178	52.426
71	Ah02	Ah02_1873130	52.975
72	Ah02	Ah02_2177038	52.975
73	Ah02	Ah02_2699680	52.999
74	Ah02	Ah02_2697231	53.225
75	Ah02	Ah02_2697206	53.225
76	Ah02	Ah02_2697224	53.34
77	Ah02	Ah02_3197126	53.377
78	Ah02	Ah02_2703191	53.426
79	Ah02	Ah02_91203877	59.607
80	Ah02	Ah12_88540863	71.52
81	Ah02	Ah02_98493729	72.922
82	Ah02	Ah02_98493747	73.047
83	Ah02	Ah02_4816306	74.485
84	Ah02	Ah02_10460585	88.932
85	Ah02	Ah02_195700	94.883
86	Ah02	Ah02_4816353	103.57
87	Ah02	Ah02_94845617	105.896
88	Ah02	Ah02_94845619	105.896
89	Ah02	Ah02_94845641	105.896
90	Ah03	Ah03_59233212	0
91	Ah03	Ah03_68078983	5.603
92	Ah03	Ah03_53967134	6.507
93	Ah03	Ah03_127278448	11.815
94	Ah03	Ah03_69481377	14.029
95	Ah03	Ah03_128229133	14.981
96	Ah03	Ah03_138618506	17.563
97	Ah03	Ah03_103769063	19.461
98	Ah03	Ah03_130201488	24.365
99	Ah03	Ah03_130687303	24.606
100	Ah03	Ah03_130675682	24.606
101	Ah03	Ah03_124754302	25.901
102	Ah03	Ah03_119813355	31.397
103	Ah03	Ah03_142793407	37.218
104	Ah03	Ah03_142744367	37.416
105	Ah03	Ah03_142744371	37.416
106	Ah03	Ah03_142744376	37.416
107	Ah03	AhTE1144	37.466
108	Ah03	Ah03_143434398	37.607
109	Ah03	Ah03_22573013	40.774
110	Ah03	Ah03_7022458	43.071
111	Ah03	Ah03_59240224	45.566
112	Ah03	Ah03_21515551	46.863
113	Ah03	Ah03_139871445	48.221
114	Ah03	Ah03_82715196	52.282
115	Ah03	Ah03_29890880	55.511
116	Ah03	Ah13_84836470	55.956
117	Ah03	Ah03_19697837	57.791
118	Ah03	Ah03_116156160	60.99
119	Ah03	Ah03_29890737	61.307
120	Ah03	AhTE0178	68.165
121	Ah03	Ah03_29889812	69.059
122	Ah03	Ah13_40004444	70.037
123	Ah03	Ah03_134847240	70.119
124	Ah03	Ah03_135089546	71.662
125	Ah03	AhTE0389	88.472
126	Ah03	Ah13_40004370	91.323
127	Ah03	AhTE0607	94.412
128	Ah03	Ah13_40004440	98.205
129	Ah03	AhTE0573	99.935
130	Ah03	AhTE0566	100.113
131	Ah03	AhTE0305	105.724
132	Ah03	AhTE0552	111.258
133	Ah03	AhTE0508	118.273
134	Ah03	AhTE0200	122.979
135	Ah03	AhTE1158	123.159
136	Ah03	AhTE0249	133.767
137	Ah03	AhTE0164	141.441
138	Ah03	AhTE1207	141.627
139	Ah03	AhTE0498	147.198
140	Ah04	AhTE0087	0
141	Ah04	TC11H06	15.35
142	Ah04	Ah19_11323896	19.057
143	Ah04	Ah04_62676279	19.733
144	Ah04	AhTE0232	19.838
145	Ah04	Ah04_20039439	23.26
146	Ah04	Ah04_123484411	25.286
147	Ah04	Ah05_35977582	26.636
148	Ah04	AhTE1251	27.572
149	Ah04	AhTE0433	33.326
150	Ah04	Ah05_60796859	35.079
151	Ah04	AhTE0373	36.587
152	Ah04	Ah04_124629312	43.82
153	Ah04	Ah04_123484568	47.953
154	Ah04	Ah15_155618150	51.753
155	Ah04	Ah15_155618251	60.361
156	Ah04	Ah15_155618250	60.361
157	Ah04	Ah04_123383855	60.82
158	Ah04	Ah04_123383843	61.096
159	Ah04	Ah04_53834699	61.256
160	Ah04	Ah04_123380849	63.091
161	Ah04	Ah04_123380848	63.154
162	Ah04	Ah04_123380754	63.561
163	Ah04	Ah04_123480226	64.168
164	Ah04	Ah04_123480260	64.374
165	Ah04	Ah04_123397045	66.47
166	Ah04	Ah04_123397237	67.128
167	Ah04	Ah04_123397290	67.838
168	Ah04	Ah15_155617956	68.281
169	Ah04	Ah04_123480371	68.508
170	Ah04	Ah04_123480432	68.922
171	Ah04	Ah04_123480124	69.588
172	Ah04	Ah04_123473243	70.345
173	Ah04	Ah04_123473242	70.345
174	Ah04	Ah04_123473264	70.531
175	Ah04	Ah04_123484487	72.074
176	Ah04	Ah04_123473377	73.262
177	Ah04	Ah04_123480308	74.168
178	Ah04	Ah04_123484442	75.156
179	Ah04	Ah04_123397348	76.452
180	Ah04	Ah04_123397359	76.763
181	Ah04	Ah04_123480018	80.594
182	Ah04	Ah04_36555752	82.076
183	Ah04	Ah04_10827360	83.075
184	Ah04	Ah04_123469576	92.608
185	Ah04	Ah04_123469606	96.303
186	Ah05	Ah05_110947525	0
187	Ah05	Ah05_110947499	2.725
188	Ah05	Ah05_110947437	26.322
189	Ah05	Ah05_110947440	26.322
190	Ah05	Ah05_110947433	26.322
191	Ah05	Ah05_110947415	27.205
192	Ah05	Ah05_114993346	47.697
193	Ah05	Ah05_110947651	48.945
194	Ah05	Ah05_16023498	53.811
195	Ah05	Ah05_114993250	56.166
196	Ah05	Ah05_16023276	56.425
197	Ah05	Ah05_114993280	57.331
198	Ah05	AhTE0550	60.6
199	Ah05	Ah05_110947663	66.103
200	Ah05	AhTE0630	68.293
201	Ah05	Ah05_114994321	70.737
202	Ah05	AhTE0540	79.022
203	Ah05	Ah05_16023533	82.871
204	Ah05	AhTE0148	87.127
205	Ah05	AhTE0123	92.088
206	Ah05	AhTE0005	94.703
207	Ah05	AhTE0523	101.509
208	Ah05	Ah05_115337272	103.146
209	Ah05	AhTE0278	106.173
210	Ah05	Ah05_115061124	108.188
211	Ah05	AhTE0470	115.287
212	Ah05	AhTE0275	118.701
213	Ah06	Ah06_86222841	0
214	Ah06	Ah06_51021497	9.993
215	Ah06	Ah06_3810427	14.014
216	Ah06	Ah06_25919230	14.374
217	Ah06	Ah06_102618328	19.714
218	Ah06	Ah06_33750481	26.223
219	Ah06	Ah06_2818988	28.446
220	Ah06	Ah06_78361953	34.338
221	Ah06	Ah06_21259841	37.501
222	Ah06	Ah06_21259842	37.501
223	Ah06	Ah06_21259860	38.554
224	Ah06	Ah06_60369126	41.91
225	Ah06	Ah06_21266574	46.852
226	Ah06	Ah06_98242592	47.368
227	Ah06	Ah06_21266806	54.381
228	Ah06	Ah06_11099389	59.972
229	Ah06	Ah16_110524296	84.828
230	Ah06	Ah16_110524299	85.716
231	Ah06	Ah16_110524251	85.841
232	Ah06	Ah16_110524282	85.841
233	Ah06	Ah16_110524278	85.841
234	Ah06	Ah16_110524270	85.841
235	Ah06	AhTE2006	127.569
236	Ah07	Ah04_125834772	0
237	Ah07	Ah07_77404263	32.554
238	Ah07	Ah07_77404264	32.554
239	Ah07	Ah07_77404283	32.856
240	Ah07	Ah07_76028454	36.504
241	Ah07	Ah07_76081108	37.228
242	Ah07	Ah07_76081231	38.585
243	Ah07	Ah07_78345152	39.515
244	Ah07	Ah07_78345317	40.019
245	Ah07	Ah07_78345320	40.258
246	Ah07	Ah07_78394997	40.962
247	Ah07	Ah07_78394953	41.479
248	Ah07	Ah07_78394940	41.848
249	Ah07	Ah07_78394881	42.884
250	Ah07	Ah07_78394902	43.01
251	Ah07	Ah07_78394898	43.01
252	Ah07	Ah07_76020819	44.602
253	Ah07	Ah07_76021033	45.835
254	Ah07	Ah07_76018233	46.645
255	Ah07	Ah07_76021419	53.059
256	Ah08	Ah08_25283037	0
257	Ah08	Ah08_26119436	8.309
258	Ah08	Ah19_157927153	9.092
259	Ah08	Ah08_27217002	11.095
260	Ah08	Ah17_20550255	17.834
261	Ah08	Ah15_73661747	17.91
262	Ah08	Ah15_73661777	19.186
263	Ah08	Ah08_30092744	20.031
264	Ah08	Ah18_110642826	21.881
265	Ah08	Ah18_110642832	22.007
266	Ah08	AhTE1471	24.024
267	Ah08	AhTE1741	27.021
268	Ah08	Ah08_25283218	31.574
269	Ah08	Ah14_66742208	39.697
270	Ah08	Ah14_53371718	43.488
271	Ah08	Ah18_130946784	48.478
272	Ah08	Ah08_26119334	53.88
273	Ah08	Ah14_9821695	56.557
274	Ah08	Ah18_16150988	75.064
275	Ah08	Ah08_45386690	84.579
276	Ah08	Ah14_11643597	90.222
277	Ah08	Ah18_25332858	90.587
278	Ah08	Ah08_42032346	99.523
279	Ah08	Ah08_42377806	105.692
280	Ah08	Ah14_8773723	112.625
281	Ah08	Ah14_8773849	139.812
282	Ah08	Ah14_8773835	140.064
283	Ah09	AhTE0391	0
284	Ah09	Ah19_155127427	2.984
285	Ah09	Ah19_155165240	20.558
286	Ah09	Ah09_18736805	20.921
287	Ah09	Ah09_108619902	35.822
288	Ah09	Ah09_106069507	40.98
289	Ah09	Ah09_104976954	42.184
290	Ah09	Ah09_93411367	44.63
291	Ah09	Ah09_80272338	45.767
292	Ah09	Ah09_42315489	52.892
293	Ah09	AhTE0381	58.856
294	Ah09	Ah09_76824265	65.658
295	Ah09	AhTE0324	66.834
296	Ah09	Ah09_73689137	68.219
297	Ah09	Ah09_43072874	70.544
298	Ah09	Ah09_117710500	70.947
299	Ah09	AhTE0283	71.639
300	Ah09	AhTE0641	81.428
301	Ah09	Ah09_95354529	85.527
302	Ah09	AhTE0572	86.161
303	Ah09	AhTE0225	98.59
304	Ah09	Ah09_117711142	100.619
305	Ah09	AhTE0254	100.878
306	Ah09	AhTE0437	103.478
307	Ah09	Ah09_117711232	104.967
308	Ah09	Ah09_117710447	109.111
309	Ah09	Ah09_117710446	109.263
310	Ah09	Ah09_117710425	109.336
311	Ah09	AhTE0303	111.131
312	Ah09	Ah09_117710533	112.664
313	Ah09	AhTE0328	114.022
314	Ah09	AhTE0010	116.474
315	Ah09	Ah09_117717772	118.314
316	Ah09	Ah09_117717770	118.539
317	Ah09	Ah09_117717788	118.905
318	Ah09	Ah09_117717792	119.352
319	Ah09	AhTE0101	138.039
320	Ah09	AhTE0913	144.548
321	Ah09	AhTE0457	147.439
322	Ah09	AhTE0222	154.675
323	Ah09	AhTE0055	159.334
324	Ah10	AhTE1561	0
325	Ah10	AhTE0599	17.831
326	Ah10	AhTE2086	19.619
327	Ah10	Ah10_80636009	26.259
328	Ah10	Ah10_80636015	26.259
329	Ah10	Ah10_80636018	26.259
330	Ah10	Ah10_21133468	31.887
331	Ah10	Ah10_87828500	42.407
332	Ah10	Ah10_86219647	42.707
333	Ah10	Ah10_88627942	43.181
334	Ah10	Ah10_78763993	43.71
335	Ah10	Ah10_17117922	53.071
336	Ah10	Ah10_80290186	56.452
337	Ah10	AhTE0359	58.09
338	Ah10	Ah10_41752516	62.819
339	Ah10	Ah10_66191258	66.501
340	Ah10	Ah10_36971572	67.997
341	Ah10	Ah10_46949092	70.008
342	Ah10	Ah10_49312986	71.534
343	Ah10	AhTE0162	71.658
344	Ah10	Ah10_49231630	72.233
345	Ah10	Ah10_5172296	76.22
346	Ah10	Ah10_80290317	77.496
347	Ah10	AhTE0586	80.401
348	Ah10	Ah10_80287745	83.269
349	Ah10	Ah10_37722229	92.773
350	Ah11	AhTE0294	0
351	Ah11	AhTE0369	12.063
352	Ah11	TC2D06	15.494
353	Ah11	Ah11_12415931	22.613
354	Ah11	AhTE0233	26.424
355	Ah11	AhTE0120	29.247
356	Ah11	AhTE0678	33.306
357	Ah11	Ah11_37821458	44.387
358	Ah11	AhTE0251	46.526
359	Ah11	Ah11_37821530	48.973
360	Ah11	AhTE0571	57.95
361	Ah11	AhTE0130	58.472
362	Ah11	AhTE0313	60.732
363	Ah11	AhTE0536	64.805
364	Ah11	AhTE0499	66.132
365	Ah11	AhTE0212	67.259
366	Ah11	AhTE0129	69.774
367	Ah11	AhTE0121	70.399
368	Ah11	Ah11_137126370	71.827
369	Ah11	AhTE0674	73.483
370	Ah11	AC2C08	76.512
371	Ah11	AhTE1016	85.686
372	Ah11	AhTE0113	92.255
373	Ah12	AhTE1110	0
374	Ah12	Ah02_100365825	5.667
375	Ah12	Ah12_108904988	30.174
376	Ah12	AhTE0357	36.29
377	Ah12	Ah12_3757437	46.108
378	Ah12	Ah12_3757420	46.359
379	Ah12	Ah12_115827278	47.005
380	Ah12	AhTE0465	52.789
381	Ah12	Seq4E8	59.885
382	Ah12	Ah12_117582109	73.452
383	Ah12	AhTE0486	76.62
384	Ah12	AhTE0296	77.203
385	Ah12	AhTE0245	78.884
386	Ah12	Ah12_15286688	80.272
387	Ah12	Ah12_118126407	82.166
388	Ah12	AhTE0661	82.628
389	Ah12	AhTE0491	82.706
390	Ah12	Ah12_2673645	83.3
391	Ah12	Ah12_111595586	90.62
392	Ah12	Ah12_40652945	101.742
393	Ah12	Ah12_83308479	103.591
394	Ah12	TC9F47	106.836
395	Ah12	TC2A02	110.196
396	Ah12	Ah12_87283370	114.987
397	Ah12	Ah12_92686963	115.907
398	Ah12	Ah12_18919387	120.179
399	Ah12	Ah12_106041905	122.064
400	Ah12	Ah12_2448727	122.547
401	Ah12	Ah12_3356239	127.396
402	Ah12	Ah12_2862477	127.396
403	Ah12	Ah12_3356216	127.478
404	Ah12	Ah12_56428938	129.337
405	Ah12	Ah12_1893161	129.464
406	Ah12	Ah12_1893158	129.519
407	Ah12	Ah12_12348612	140.957
408	Ah12	2D12B	142.397
409	Ah12	Ah12_3808512	158.007
410	Ah13	Ah13_716356	0
411	Ah13	Ah13_6351422	15.793
412	Ah13	Ah13_2781593	32.088
413	Ah13	Ah13_7055830	43.224
414	Ah13	Ah13_6359280	55.114
415	Ah13	Ah13_3687292	69.903
416	Ah13	Ah13_130098188	82.666
417	Ah13	Ah13_144465272	91.425
418	Ah13	Ah13_11697599	93.195
419	Ah13	Ah13_144490798	99.066
420	Ah13	Ah13_144490755	104.414
421	Ah13	Ah13_144490768	104.915
422	Ah13	Ah13_14018441	107.772
423	Ah13	Ah13_144234786	109.814
424	Ah13	Ah13_144489588	113.474
425	Ah13	Ah13_144489573	113.474
426	Ah13	Ah13_140559630	119.947
427	Ah13	Ah13_20966988	121.42
428	Ah13	Ah13_145417249	123.983
429	Ah13	Ah03_34691790	129.24
430	Ah13	Ah13_67288586	130.99
431	Ah13	Ah13_144479126	134.099
432	Ah13	Ah13_116034233	135.759
433	Ah13	Ah13_55555243	144.745
434	Ah13	Ah13_141120073	146.98
435	Ah13	Ah13_139085298	150.009
436	Ah13	Ah13_80163117	159.33
437	Ah13	Ah13_50074616	178.338
438	Ah13	Ah13_86015422	180.518
439	Ah14	AhTE0003	0
440	Ah14	AhTE0050	17.096
441	Ah14	AhTE0107	24.249
442	Ah14	Ah14_138037990	31.439
443	Ah14	AhTE0001	36.161
444	Ah14	AhTE1761	46.393
445	Ah14	Ah14_132352592	50.286
446	Ah14	AhTE0191	53.253
447	Ah14	AhTE0237	60.068
448	Ah14	AhTE0189	62.278
449	Ah14	AhTE0335	66.588
450	Ah14	Ah14_1739113	67.443
451	Ah14	Ah14_1739116	67.443
452	Ah14	AhTE0416	68.7
453	Ah14	Ah14_1739131	71
454	Ah14	AhTE1743	71.31
455	Ah14	Ah14_138936500	71.803
456	Ah14	Ah14_1739186	72.981
457	Ah14	AhTE0261	74.042
458	Ah14	Ah14_1739316	75.848
459	Ah14	Ah14_1739291	75.973
460	Ah14	Ah14_1739030	79.736
461	Ah14	Ah01_94144125	81.897
462	Ah14	Ah14_140383089	83.487
463	Ah14	Ah14_75717686	90.609
464	Ah14	Ah14_11013075	95.002
465	Ah14	Ah20_134973352	105.347
466	Ah14	Ah01_94143154	106.138
467	Ah14	Ah06_53334822	107.127
468	Ah14	Ah06_53334821	107.127
469	Ah14	Ah01_94143127	107.152
470	Ah14	Ah14_30450971	107.562
471	Ah14	Ah14_111156878	109.759
472	Ah14	Ah01_94137665	113.156
473	Ah14	Ah15_7996648	117.272
474	Ah14	Ah14_23804606	117.301
475	Ah14	Ah15_7996675	117.652
476	Ah14	Ah10_110663723	118.293
477	Ah14	Ah14_11643558	119.402
478	Ah14	Ah01_94137570	119.821
479	Ah14	Ah14_14510670	119.922
480	Ah14	Ah01_249114	130.693
481	Ah14	Ah01_249115	130.693
482	Ah14	Ah11_1177069	132.517
483	Ah14	Ah14_4643565	136.327
484	Ah14	Ah14_54578739	151.788
485	Ah14	Ah14_32873753	154.944
486	Ah15	Ah15_52073141	0
487	Ah15	Ah15_99426041	9.31
488	Ah15	Ah15_50492778	21.942
489	Ah15	Ah15_13610537	22.242
490	Ah15	Ah15_142720508	28.389
491	Ah15	Ah15_115594761	28.792
492	Ah15	Ah15_51632293	30.143
493	Ah15	Ah15_151292789	31.145
494	Ah15	PM36	32.255
495	Ah15	Ah15_142386409	32.425
496	Ah15	Ah15_112796438	34.761
497	Ah15	Ah15_26507737	37.22
498	Ah15	Ah15_26507704	37.347
499	Ah15	Ah15_65479019	38.752
500	Ah15	Ah15_96219057	41.69
501	Ah15	Ah15_85855621	41.77
502	Ah15	Ah15_147397178	49.897
503	Ah15	Ah15_26456434	53.554
504	Ah15	Ah15_26456454	53.554
505	Ah15	Ah15_26456457	54.183
506	Ah15	AhTE0045	56.656
507	Ah15	Ah15_26251219	70.219
508	Ah15	AhTE0119	80.521
509	Ah15	Ah15_26251322	88.428
510	Ah15	Ah15_26251309	88.428
511	Ah15	Ah15_26251342	88.554
512	Ah15	AhTE0317	113.933
513	Ah16	AhTE0242	0
514	Ah16	AhTE0060	7.094
515	Ah16	Ah16_77480103	17.968
516	Ah16	AhTE0077	18.873
517	Ah16	Ah16_147839360	19.088
518	Ah16	Ah16_12110215	20.736
519	Ah16	Ah16_86689182	25.009
520	Ah16	Ah16_46210281	28.717
521	Ah16	Ah16_133122302	36.643
522	Ah16	Ah16_149015025	37.65
523	Ah16	Ah16_141556303	40.586
524	Ah16	Ah16_119704912	45.907
525	Ah16	Ah16_80318287	54.238
526	Ah16	AhTE0074	55.514
527	Ah16	Ah16_25236632	60.878
528	Ah16	Ah16_25236661	61.378
529	Ah16	Ah16_25236657	61.378
530	Ah16	Ah16_95122974	68.438
531	Ah16	Ah16_88460229	77.113
532	Ah16	Ah16_62527286	82.78
533	Ah16	Ah16_54611826	83.799
534	Ah16	Ah16_45202683	85.576
535	Ah16	Ah16_24521300	88.988
536	Ah16	Ah16_33150375	90.631
537	Ah16	Ah16_32013777	93.329
538	Ah16	Ah16_18425288	95.455
539	Ah16	Ah16_11737529	111.68
540	Ah17	Ah17_3764811	0
541	Ah17	Ah17_41160101	8.621
542	Ah17	Ah17_126140795	11.533
543	Ah17	Ah17_15511139	15.55
544	Ah17	Ah17_126140869	23.383
545	Ah17	Ah17_98906681	30.353
546	Ah17	Ah17_126140879	30.416
547	Ah17	Ah17_73699170	33.738
548	Ah17	Ah17_126140878	36.767
549	Ah17	Ah07_6892888	39.344
550	Ah17	Ah17_98581305	41.176
551	Ah17	Ah17_126140919	43.712
552	Ah17	Ah07_52856245	46.11
553	Ah17	Ah07_64824806	54.205
554	Ah17	Ah07_10840987	64.016
555	Ah17	Ah17_4759331	64.099
556	Ah17	Ah07_10841004	64.265
557	Ah17	Ah17_78184694	69.336
558	Ah17	Ah17_26419006	69.889
559	Ah17	Ah17_107481604	70.027
560	Ah17	Ah17_26419022	70.325
561	Ah17	Ah17_26419037	70.325
562	Ah17	Ah17_26419021	70.325
563	Ah17	Ah17_26418947	73.641
564	Ah18	AhTE2093	0
565	Ah18	Ah18_3399830	0.676
566	Ah18	Ah18_3400160	1.828
567	Ah18	AhTE0332	3.331
568	Ah18	Ah18_97934092	8.486
569	Ah18	AhTE0483	10.571
570	Ah18	AhTE2095	12.828
571	Ah18	AhTE0501	19.465
572	Ah18	Ah18_107989673	22.499
573	Ah18	Ah18_3400041	26.666
574	Ah18	AhTE0556	27.352
575	Ah18	Ah18_3399929	30.832
576	Ah18	Ah18_3399900	31.428
577	Ah18	AhTE1542	33.985
578	Ah18	Ah13_140559524	34.301
579	Ah18	AhTE0025	35.405
580	Ah18	Ah18_3399867	35.593
581	Ah18	Ah09_1196218	36.288
582	Ah18	Ah18_129696524	38.105
583	Ah18	AhTE0584	39.31
584	Ah18	AhTE0615	42.197
585	Ah18	AhTE1427	47.508
586	Ah18	AhTE0300	47.967
587	Ah18	Ah18_111702593	48.11
588	Ah18	AhTE0517	49.761
589	Ah18	AhTE0143	53.938
590	Ah18	AhTE1450	56.111
591	Ah18	Ah18_19285382	58.226
592	Ah18	AhTE0563	60.555
593	Ah18	Ah19_16236745	60.891
594	Ah18	Ah19_16236748	61.017
595	Ah18	Ah19_16236760	61.393
596	Ah18	Ah19_16236752	61.393
597	Ah18	Ah19_16236780	61.775
598	Ah18	Ah19_16236782	61.775
599	Ah18	AhTE0477	63.17
600	Ah18	Ah18_27470246	69.141
601	Ah18	AhTE2027	70.354
602	Ah18	AhTE0478	70.755
603	Ah18	AhTE1451	74.637
604	Ah18	AhTE0109	75.138
605	Ah18	Ah14_104466501	85.158
606	Ah18	AhTE0549	86.05
607	Ah18	Ah18_104548260	86.797
608	Ah18	AhTE0218	87.537
609	Ah18	AhTE2008	87.936
610	Ah18	Ah17_106915987	92.169
611	Ah18	Ah18_25332643	92.389
612	Ah18	AhTE0032	92.656
613	Ah18	Ah18_25332789	98
614	Ah18	Ah18_25332790	98.096
615	Ah18	Ah18_25332792	98.442
616	Ah18	AhTE0006	110.551
617	Ah18	AhTE1441	120.477
618	Ah19	Ah09_55313328	0
619	Ah19	Ah19_23946578	9.262
620	Ah19	Ah19_41036903	11.264
621	Ah19	Ah19_61820556	19.839
622	Ah19	Ah19_7445168	21.132
623	Ah19	Ah19_7445159	21.132
624	Ah19	Ah19_71862188	22.344
625	Ah19	Ah19_143397940	31.542
626	Ah19	Ah19_12766652	37.814
627	Ah19	Ah19_98451819	40.105
628	Ah19	Ah19_114380489	49.286
629	Ah19	Ah19_155127299	61.143
630	Ah19	Ah19_155127385	63.368
631	Ah19	Ah19_155127390	63.368
632	Ah19	Ah19_155127409	63.368
633	Ah19	Ah19_155127338	65.213
634	Ah19	Ah19_155127364	67.082
635	Ah19	Ah19_155179000	70.117
636	Ah19	Ah19_155135344	72.541
637	Ah19	Ah19_155135353	72.661
638	Ah19	Ah19_155179028	74.759
639	Ah19	Ah19_155172335	77.298
640	Ah19	Ah19_155172370	77.417
641	Ah19	Ah19_155172354	77.613
642	Ah19	Ah19_155165184	79.46
643	Ah19	Ah19_155179255	80.998
644	Ah19	Ah19_155179303	81.382
645	Ah19	Ah19_155165000	87.633
646	Ah19	Ah19_155136447	91.797
647	Ah19	Ah19_147765098	118.651
648	Ah19	Ah19_147765161	120.998
649	Ah20	Ah20_111420520	0
650	Ah20	Ah20_46552707	0.08
651	Ah20	AhTE0487	0.303
652	Ah20	Ah20_31480075	2.426
653	Ah20	Ah20_6952858	5.032
654	Ah20	Ah20_46296032	13.975
655	Ah20	Ah20_46627684	14.018
656	Ah20	Ah20_46627690	14.018
657	Ah20	Ah20_89681550	20.058
658	Ah20	Ah20_24599538	20.544
659	Ah20	Ah20_11513069	25.818
660	Ah20	Ah20_11513063	25.818
661	Ah20	Ah20_11513072	25.823
662	Ah20	Ah20_11513066	25.948
663	Ah20	Ah20_117411384	28.367
664	Ah20	Ah20_117411377	28.627
665	Ah20	Ah20_117411322	31.175
666	Ah20	Ah20_54597607	31.335
667	Ah20	Ah20_47936254	33.865
668	Ah20	Ah20_6952934	37.117
669	Ah20	Ah20_117411328	38.158
670	Ah20	Ah20_74165219	47.159
671	Ah20	Ah20_69125023	49.943
672	Ah20	AhTE0893	49.992
673	Ah20	Ah20_126356127	52.281
674	Ah20	Ah20_126356143	52.705
675	Ah20	AhTE0590	54.213
676	Ah20	Ah20_126358897	59.291
677	Ah20	Ah20_137851929	63.556
678	Ah20	Ah20_137851951	64.785
679	Ah20	Ah20_123628987	65.229
680	Ah20	Ah20_143906177	70.693
681	Ah20	Ah20_126360167	72.097
682	Ah20	Ah20_134975308	76.389
683	Ah20	Ah20_126361289	80.31
684	Ah20	Ah20_126353647	82.623
685	Ah20	Ah20_126353711	90.94
686	Ah20	Ah20_143291429	96.151
687	Ah20	Ah20_143291456	96.4
688	Ah20	Ah20_143291416	96.461
689	Ah20	Ah20_143291454	96.588
690	Ah20	AhTE0482	108.83
691	Ah20	Ah20_143683274	114.984
692	Ah20	Ah20_143683219	117.097
693	Ah20	Ah20_143917865	119.136
694	Ah20	Ah20_143683193	119.506
695	Ah20	Ah20_143886635	125.741
696	Ah20	Ah20_143886588	126.491
697	Ah20	Ah20_143871090	144.21
698	Ah20	Ah20_143683824	152.599
699	Ah20	Ah20_143683826	152.717
700	Ah20	Ah20_143912200	158.015
