# Supplementary material for: Genotyping-by-Sequencing Based Genetic Mapping Identified Major and Consistent Genomic Regions for Productivity and Quality Traits in Peanut
Source: Front Plant Sci. 2021 Sep 23;12:668020. doi: 10.3389/fpls.2021.668020 (PMC8495222; doi:10.3389/fpls.2021.668020)
Supplement: Supplementary file 7 [file Table_7.XLSX]

## Sheet: Supplementary Table 7
Supplementary Table 7 | Main effect QTLs identified for productivity and quality traits across seasons in RIL population of TMV 2 and TMV 2-NLM of peanut
Trait/QTL	Chromosome	Peak Position (cM)	Confidence Interval	Flanking marker	LOD	PVE (%)	Additive effect	Stability across Season(s)
Number of pods per plant (NPPP)
qNPPP–Ah02-1	Ah02	48.68	46.68 – 50.1	Ah02_100281747 – Ah02_1558084	9.6	23.6	2.1	S4
qNPPP–Ah04-1	Ah04	11.01	0 – 15.4	AhTE0087 – TC11H06	3.8	22.9	2.8	S1
qNPPP–Ah08-1	Ah08	60.57	56.6 – 75.1	Ah14_9821695 – Ah18_16150988	3.8	6.1	-0.5	S5
qNPPP–Ah10-1	Ah10	24.63	19.6 – 26.3	AhTE2086 – Ah10_80636009	4.2	6.8	-1	S2
qNPPP–Ah12-1	Ah12	39.3	36.3 – 46.1	AhTE0357 – Ah12_3757437	3.5	5.5	0.7	S4
qNPPP–Ah13-1	Ah13	125.9 – 126.9	124 – 129.2	Ah13_145417249 – Ah03_34691790	3.8 – 4.4	7 – 8.7	2 – 2.8	S1, S2
qNPPP–Ah14-1	Ah14	20.11	17.1 – 24.2	AhTE0050 – AhTE0107	3.3	6.8	0.5	S6
qNPPP–Ah14-2	Ah14	97.01	95 – 105.3	Ah14_11013075 – Ah20_134973352	3.7	6.8	2.1	S1
qNPPP–Ah14-3	Ah14	133.53	132.5 – 136.3	Ah11_1177069 – Ah14_4643565	7.7	17.3	2.5	S3
Pod weight per plant (PWPP)
qPWPP–Ah01-1	Ah01	59.13	58.1 – 59.4	AhTE1333 – Ah01_38932929	3.3	5.1	-0.9	S6
qPWPP–Ah02-1	Ah02	47.68	46.68 – 50.1	Ah02_100281747 – Ah02_1558084	4 – 10.6	7.4 – 20.9	2 – 7.1	S1, S2, S3, S4
Test Weight (TW)
qTW_Ah02-1	Ah02	47.68	46.68 _ 50.1	Ah02_100281747 _ Ah02_1558084	3.0 – 3.5	2.6 – 5.0	2.9 – 3.0	S1, S2
qTW–Ah02-2	Ah02	51.7 – 51.7	51.7 – 51.9	Ah02_1016757 – Ah02_99398367	3.7 – 3.8	5.5 – 7.6	3.4 – 3.5	S2, S6
qTW–Ah02-3	Ah02	52.99	52.97 – 52.9	Ah02_2177038 – Ah02_2699680	5.2	5.3	3.9	S6
qTW–Ah02-4	Ah02	54.4 – 55.4	53.4 – 59.6	Ah02_2703191 – Ah02_91203877	3.5 – 3.7	5.2 – 8.5	4 – 4.2	S2, S6
qTW–Ah03-1	Ah03	102.12	100.1 – 105.7	AhTE0566 – AhTE0305	3.4	6	2.2	S2
qTW–Ah12-1	Ah12	126.56	122.5 – 127.4	Ah12_2448727 – Ah12_3356239	4.5	7	3.2	S4
qTW–Ah12-2	Ah12	127.41	127.4 – 127.5	Ah12_2862477 – Ah12_3356216	5.3	5.4	3.2	S4
qTW–Ah12-3	Ah12	127.4 – 127.4	127.5 – 129.3	Ah12_3356216 – Ah12_56428938	5.9 – 6.1	6 – 8.1	3.3 – 9.1	S4, S5
qTW–Ah12-4	Ah12	131.53	129.5 – 141	Ah12_1893158 – Ah12_12348612	3.1	8.4	2.7	S4
qTW–Ah20-1	Ah20	33.35	31.3 – 33.9	Ah20_54597607 – Ah20_47936254	3.2 – 3.7	5.1 – 5.5	-2.1 – -1.5	S2, S4, S6
qTW–Ah20-2	Ah20	34.8 – 34.8	33.9 – 37.1	Ah20_47936254 – Ah20_6952934	3.4 – 3.6	5.3 – 5.7	-1.9 – -1.5	S4, S6
qTW–Ah20-3	Ah20	44.17	38.2 – 47.2	Ah20_117411328 – Ah20_74165219	3.4	6.5	2.2	S6
Shelling percentage (SP)
qSP–Ah01-1	Ah01	52.48	28.5 – 57.9	AhTE1345 – AhTE0281	3.2	6.8	-4.8	S3
qSP–Ah02-1	Ah02	47.68	46.68 – 50.1	Ah02_100281747 – Ah02_1558084	5.7	12.6	6.7	S3
qSP–Ah05-1	Ah05	116.3	115.3 – 118.7	AhTE0470 – AhTE0275	3.4	7.4	2	S5
qSP–Ah09-1	Ah09	54.9	52.9 – 58.9	Ah09_42315489 – AhTE0381	3.4	6.8	-2	S5
qSP–Ah10-1	Ah10	71.54	71.5 – 71.7	Ah10_49312986 – AhTE0162	5.4	7	3.3	S5
qSP–Ah10-2	Ah10	73.2 – 73.2	72.2 – 76.2	Ah10_49231630 – Ah10_5172296	3.9 – 4.1	5.6 – 5.8	2.2 – 3.5	S1, S5
qSP–Ah11-1	Ah11	30.26	29.2 – 33.3	AhTE0120 – AhTE0678	4.8	7.6	4.7	S3
qSP–Ah13-1	Ah13	163.34	159.3 – 178.3	Ah13_80163117 – Ah13_50074616	3.2 – 35.5	16.3 – 52.8	-6.6 – -1.2	S2, S3, S4, S5
qSP–Ah16-1	Ah16	13.1	7.1 – 18	AhTE0060 – Ah16_77480103	4.1 – 6.6	10.5 – 19.9	-4.4 – -1.4	S1, S2, S6
qSP–Ah20-1	Ah20	49.95	49.9 – 50	Ah20_69125023 – AhTE0893	3.5	5.5	1.2	S1
Protein content (PC)
qPC–Ah05-1	Ah05	98.71	94.7 – 101.5	AhTE0005 – AhTE0523	3.1 – 3.8	6.1 – 7.4	0.6 – 0.8	S3, S4, S5
qPC–Ah05-2	Ah05	107.18	106.2 – 108.2	AhTE0278 – Ah05_115061124	3.2 – 4.1	7.2 – 8.5	0.7 – 0.8	S3, S4, S5
qPC–Ah05-3	Ah05	109.2	108.2 – 115.3	Ah05_115061124 – AhTE0470	3.1 – 5	5.1 – 9.8	0.7 – 0.9	S1, S2, S3, S4, S5
qPC–Ah10-1	Ah10	73.24	72.2 – 76.2	Ah10_49231630 – Ah10_5172296	4.2 – 5.9	5.6 – 5.9	1.1 – 1.3	S1, S4, S5
qPC–Ah16-1	Ah16	3.01	0 – 7.1	AhTE0242 – AhTE0060	7.6 – 15.3	7.9 – 13.3	0.8 – 1.3	S1, S3, S4, S5
qPC–Ah16-2	Ah16	12.1	7.1 – 18	AhTE0060 – Ah16_77480103	6.9 – 13.5	9.7 – 13.3	1 – 1.3	S1, S3, S4, S5
qPC–Ah16-3	Ah16	86.5 – 86.5	85.6 – 89	Ah16_45202683 – Ah16_24521300	5.7 – 7.3	5.6 – 6.9	-0.6 – -0.6	S2, S5
OIL
qOIL–Ah03-1	Ah03	36.41	31.4 – 37.2	Ah03_119813355 – Ah03_142793407	4.7 – 8.8	5.6 – 9.7	0.8 – 1.1	S1, S2, S4, S5
qOIL–Ah03-2	Ah03	37.2 – 37.2	37.2 – 37.4	Ah03_142793407 – Ah03_142744367	6.3 – 9.4	5.9 – 8.4	1 – 1.1	S1, S4
qOIL–Ah03-3	Ah03	37.46	37.4 – 37.5	Ah03_142744376 – AhTE1144	3.3 – 9.5	6.2 – 13.7	0.8 – 1.2	S1, S2, S4, S5
qOIL–Ah03-4	Ah03	38.62	37.6 – 40.8	Ah03_143434398 – Ah03_22573013	3.4 – 10	5.8 – 9.3	0.6 – 1.1	S1, S2, S4, S5
qOIL–Ah05-1	Ah05	111.2 – 111.2	108.2 – 115.3	Ah05_115061124 – AhTE0470	3.8 – 4.6	9.1 – 10.7	0.6	S2, S4
qOIL–Ah05-2	Ah05	116.3	115.3 – 118.7	AhTE0470 – AhTE0275	3 – 3.5	5.5 – 7.5	0.4 – 0.5	S1, S2, S5
qOIL–Ah10-1	Ah10	71.54	71.5 – 71.7	Ah10_49312986 – AhTE0162	4.1 – 4.7	5.7 – 6.2	0.7 – 0.7	S2, S4, S5
qOIL–Ah11-1	Ah11	89.7 – 89.7	85.7 – 92.3	AhTE1016 – AhTE0113	5.4 – 8.5	5.7 – 8.4	0.4 – 0.5	S1, S4
qOIL–Ah13-1	Ah13	139.77	135.8 – 144.7	Ah13_116034233 – Ah13_55555243	3.2 – 4.2	6.9 – 8.2	-1.1 – -0.8	S3, S4, S5
qOIL–Ah20-1	Ah20	11.04	5 – 14	Ah20_6952858 – Ah20_46296032	3.3 – 5.1	5.4 – 8.6	0.5 – 0.7	S3, S4, S5
qOIL–Ah20-2	Ah20	13.99 – 13.99	14 – 14	Ah20_46296032 – Ah20_46627684	4.4 – 5.1	5.9 – 6.7	0.6 – 0.6	S2, S5
Oleic acid content (OLE)
qOLE–Ah10-1	Ah10	73.24	72.2 – 76.2	Ah10_49231630 – Ah10_5172296	3.5 – 5.1	5.2 – 8.1	-2.6 – -2	S2, S4, S5
qOLE–Ah16-1	Ah16	58.5 – 58.5	55.5 – 60.9	AhTE0074 – Ah16_25236632	3.9 – 4	5.2 – 5.6	1.1 – 1.1	S2, S4
qOLE–Ah19-1	Ah19	62.15	61.1 – 63.4	Ah19_155127299 – Ah19_155127385	5.1 – 9.3	5.5 – 10	-1.7 – -1.2	S1, S2, S3, S4, S5
qOLE–Ah19-2	Ah19	64.38	63.4 – 65.2	Ah19_155127409 – Ah19_155127338	5.4 – 9.9	5.6 – 10.3	-1.7 – -1.2	S1, S2, S3, S4, S5
qOLE–Ah19-3	Ah19	66.22	65.2 – 67.1	Ah19_155127338 – Ah19_155127364	6.5 – 10.9	6.1 – 10.4	-1.6 – -1.2	S1, S2, S3, S4, S5
qOLE–Ah19-4	Ah19	68.09	67.1 – 70.1	Ah19_155127364 – Ah19_155179000	6.4 – 14.4	7.2 – 16.3	-2.6 – -1.3	S1, S2, S3, S4, S5, S6
qOLE–Ah19-5	Ah19	72.13	70.1 – 72.5	Ah19_155179000 – Ah19_155135344	9.4 – 17.4	9.6 – 19	-2.7 – -1.5	S1, S2, S3, S4, S5, S6
qOLE–Ah19-6	Ah19	72.55	72.5 – 72.7	Ah19_155135344 – Ah19_155135353	9.2 – 16.3	8 – 15.2	-2.4 – -1.4	S1, S2, S3, S4, S5, S6
qOLE–Ah19-7	Ah19	72.67	72.7 – 74.8	Ah19_155135353 – Ah19_155179028	9.3 – 20	8.1 – 19.7	-2.8 – -1.5	S1, S2, S3, S4, S5, S6
qOLE–Ah19-8	Ah19	77.43	77.4 – 77.6	Ah19_155172370 – Ah19_155172354	5.4 – 20.9	5.0 – 19.1	-2.7 – -1	S1, S2, S4, S6
qOLE–Ah19-9	Ah19	78.62	77.6 – 79.5	Ah19_155172354 – Ah19_155165184	6.4 – 22.2	6.3 – 21.3	-2.8 – -1.2	S1, S2, S4, S6
qOLE–Ah19-10	Ah19	80.47	79.5 – 81	Ah19_155165184 – Ah19_155179255	6.1 – 20.4	5.8 – 19.7	-2.7 – -1.1	S1, S2, S3, S4, S5, S6
qOLE–Ah19-11	Ah19	81.01	81 – 81.4	Ah19_155179255 – Ah19_155179303	6.1 – 18.7	5.5 – 17.1	-2.6 – -1.1	S1, S2, S3, S4, S5, S6
qOLE–Ah19-12	Ah19	82.39	81.4 – 87.6	Ah19_155179303 – Ah19_155165000	5.3 – 17	5.3 – 18.5	-2.7 – -1.1	S1, S2, S3, S4, S5, S6
Linoleic acid content (LIN)
qLIN–Ah19-1	Ah19	62.15	61.1 – 63.4	Ah19_155127299 – Ah19_155127385	7 – 9.9	8 – 10.5	1.2 – 1.3	S1, S2, S3, S4, S5
qLIN–Ah19-2	Ah19	64.38	63.4 – 65.2	Ah19_155127409 – Ah19_155127338	7.5 – 10.3	7.7 – 10.7	1.2 – 1.3	S1, S2, S3, S4, S5
qLIN–Ah19-3	Ah19	66.22	65.2 – 67.1	Ah19_155127338 – Ah19_155127364	8.6 – 11.6	8.3 – 10.9	1.2 – 1.3	S1, S2, S3, S4, S5
qLIN–Ah19-4	Ah19	68.09	67.1 – 70.1	Ah19_155127364 – Ah19_155179000	8.3 – 12.6	9.8 – 13.8	1.3 – 2.1	S1, S2, S3, S4, S5, S6
qLIN–Ah19-5	Ah19	72.13	70.1 – 72.5	Ah19_155179000 – Ah19_155135344	11.7 – 17.6	12.5 – 17.1	1.4 – 2.2	S1, S2, S3, S4, S5, S6
qLIN–Ah19-6	Ah19	72.55	72.5 – 72.7	Ah19_155135344 – Ah19_155135353	11.8 – 17.5	11.1 – 15.1	1.3 – 2	S1, S2, S3, S4, S5, S6
qLIN–Ah19-7	Ah19	73.67	72.7 – 74.8	Ah19_155135353 – Ah19_155179028	11.2 – 16.6	12 – 16.1	1.4 – 2.2	S1, S2, S3, S4, S5, S6
qLIN–Ah19-8	Ah19	75.77	74.8 – 77.3	Ah19_155179028 – Ah19_155172335	7.7 – 18.3	7.3 – 16.4	1.1 – 2.2	S1, S2, S3, S4, S5, S6
qLIN–Ah19-9	Ah19	77.31	77.3 – 77.4	Ah19_155172335 – Ah19_155172370	6.3 – 18	5.5 – 15.7	0.9 – 2.2	S1, S2, S3, S4, S5, S6
qLIN–Ah19-10	Ah19	77.43	77.4 – 77.6	Ah19_155172370 – Ah19_155172354	6.3 – 17.5	5.5 – 15.4	0.9 – 2.2	S1, S2, S3, S4, S5, S6
qLIN–Ah19-11	Ah19	79.47	79.5 – 81	Ah19_155165184 – Ah19_155179255	7.1 – 16.6	6.2 – 15.3	1 – 2.2	S1, S2, S3, S4, S5, S6
qLIN–Ah19-12	Ah19	81.01	81 – 81.4	Ah19_155179255 – Ah19_155179303	7.9 – 15.8	7.6 – 13.9	1.1 – 2.1	S1, S2, S3, S4, S5, S6
qLIN–Ah19-13	Ah19	83.39	81.4 – 87.6	Ah19_155179303 – Ah19_155165000	7.8 – 14	8.3 – 14.8	1.1 – 2.1	S1, S2, S3, S4, S5, S6
Oleic acid to linoleic acid ratio (O/L)
qO/L–Ah19-1	Ah19	62.15	61.1 – 63.4	Ah19_155127299 – Ah19_155127385	7.4 – 8.7	8.1 – 9.6	-0.1 – -0.1	S1, S2, S3, S4, S5
qO/L–Ah19-2	Ah19	64.38	63.4 – 65.2	Ah19_155127409 – Ah19_155127338	8.2 – 10.5	8.5 – 9.8	-0.1 – -0.1	S1, S2, S3, S4, S5
qO/L–Ah19-3	Ah19	66.22	65.2 – 67.1	Ah19_155127338 – Ah19_155127364	9.5 – 10.7	9.2 – 10.6	-0.1 – -0.1	S1, S2, S3, S4, S5
qO/L–Ah19-4	Ah19	68.09	67.1 – 70.1	Ah19_155127364 – Ah19_155179000	9.2 – 12.4	10.4 – 13.3	-0.1 – -0.1	S1, S2, S3, S4, S5, S6
qO/L–Ah19-5	Ah19	72.13	70.1 – 72.5	Ah19_155179000 – Ah19_155135344	12.1 – 14.7	12.4 – 15.3	-0.1 – -0.1	S1, S2, S3, S4, S5, S6
qO/L–Ah19-6	Ah19	72.55	72.5 – 72.7	Ah19_155135344 – Ah19_155135353	12.3 – 14.6	11.3 – 13.7	-0.1 – -0.1	S1, S2, S3, S4, S5, S6
qO/L–Ah19-7	Ah19	73.67	72.7 – 74.8	Ah19_155135353 – Ah19_155179028	10.9 – 17	11.6 – 16.5	-0.2 – -0.1	S1, S2, S3, S4, S5, S6
qO/L–Ah19-8	Ah19	75.77	74.8 – 77.3	Ah19_155179028 – Ah19_155172335	7.1 – 19.2	7.5 – 17.9	-0.2 – -0.1	S1, S2, S3, S4, S5, S6
qO/L–Ah19-9	Ah19	77.31	77.3 – 77.4	Ah19_155172335 – Ah19_155172370	6.3 – 19	6 – 17.2	-0.2 – -0.1	S1, S2, S3, S4, S5, S6
qO/L–Ah19-10	Ah19	78.62	77.6 – 79.5	Ah19_155172354 – Ah19_155165184	6.5 – 19.5	6.5 – 18.4	-0.2 – -0.1	S1, S2, S3, S4, S5, S6
qO/L–Ah19-11	Ah19	79.47	79.5 – 81	Ah19_155165184 – Ah19_155179255	8.6 – 18.3	8.3 – 17.3	-0.2 – -0.1	S1, S2, S3, S4, S5, S6
qO/L–Ah19-12	Ah19	81.01	81 – 81.4	Ah19_155179255 – Ah19_155179303	8.2 – 17.2	7.7 – 15.7	-0.1 – -0.1	S1, S2, S3, S4, S5, S6
qO/L–Ah19-13	Ah19	82.39	81.4 – 87.6	Ah19_155179303 – Ah19_155165000	7.7 – 15.7	8.2 – 15.6	-0.1 – -0.1	S1, S2, S3, S4, S5, S6
LOD: Logarithm of odds; PVE: Phenotypic variance explained; NPPP: Number of pods per plant; PWPP: Pod weight per plant (g); TW: Test weight (g);
SP: Shelling percentage (%); PC: Protein content (%); OIL: Oil content (%); OLE: Oleic acid content (%); LIN: Linoleic acid content (%); O/L: Oleic to linoleic acid ratio;
S1: Rainy 2014; S2: Rainy 2015; S3: Rainy 2016; S4: Rainy 2017; S5: Rainy 2018 and S6: Post-rainy 2018
