# Supplementary material for: Genotyping-by-Sequencing Based Genetic Mapping Identified Major and Consistent Genomic Regions for Productivity and Quality Traits in Peanut
Source: Front Plant Sci. 2021 Sep 23;12:668020. doi: 10.3389/fpls.2021.668020 (PMC8495222; doi:10.3389/fpls.2021.668020)
Supplement: Supplementary file 8 [file Table_8.XLSX]

## Sheet: Supplementary Table 8
Supplementary Table 8 | Epistatic (QTL × QTL) QTLs identified for productivity traits across six different seasons in RIL population of TMV 2 and TMV 2-NLM of peanut
Trait/QTL Name	Locus 1				Locus 2				LOD	PVE (%)	Additive effect1	Additive effect2	AddbyAdd	Season(s)
	Chromosome 1	Position 1	Left Marker 1	Right Marker 1	Chromosome 2	Position 2	Left Marker 2	Right Marker 2
NPPP
qtlNPPP–Ah02-1	Ah02	50	Ah02_100281747	Ah02_1558084	Ah04	10	AhTE0087	TC11H06	3.2	15.8	1.4	1.7	1.4	S4
qtlNPPP–Ah02-2	Ah02	50	Ah02_100281747	Ah02_1558084	Ah06	110	Ah16_110524270	AhTE2006	3.6	17.7	1.6	1.7	1.6	S4
qtlNPPP–Ah02-3	Ah02	50	Ah02_100281747	Ah02_1558084	Ah12	135	Ah12_1893158	Ah12_12348612	4.6	20	1.8	-1.8	-1.6	S4
qtlNPPP–Ah03	Ah03	145	AhTE1207	AhTE0498	Ah16	55	Ah16_80318287	AhTE0074	3.4 – 4.1	10.5 – 13.4	0.3 – 0.4	-0.1 – 0	-1.4 – -1.1	S3, S2
qtlNPPP–Ah04	Ah04	0	AhTE0087	TC11H06	Ah04	5	AhTE0087	TC11H06	3.2 – 4.6	9.8 – 28.5	-2.4 – -1.3	1.6 – 2.7	-2.4 – -1.1	S4, S3, S2
qtlNPPP–Ah06	Ah06	120	Ah16_110524270	AhTE2006	Ah06	125	Ah16_110524270	AhTE2006	3.5 – 5.4	30.2 – 39.6	-2.4 – 0.8	-0.6 – 3	-2.5 – -1	S4, S3, S1, S2
qtlNPPP–Ah10	Ah10	30	Ah10_80636018	Ah10_21133468	Ah19	40	Ah19_12766652	Ah19_98451819	3.7 – 4.8	8.1 – 11	0.4 – 0.7	0.3 – 0.5	1 – 1.4	S3, S2
qtlNPPP–Ah18	Ah18	75	AhTE1451	AhTE0109	Ah18	80	AhTE0109	Ah14_104466501	3.1 – 3.9	13.5 – 13.6	1.9 – 2	-1.8 – -1.5	-2.5 – -2	S3, S2
qtlNPPP–Ah19	Ah19	95	Ah19_155136447	Ah19_147765098	Ah19	100	Ah19_155136447	Ah19_147765098	3.3 – 5.3	25.6 – 35.8	1 – 2.5	-2.8 – -1.1	-2.9 – -1.6	S3, S2, S1
PWPP
qtlPWPP–Ah02	Ah02	0	Ah02_100160263	Ah02_98913050	Ah14	20	AhTE0050	AhTE0107	3.4 – 3.8	8.5 – 9.6	-0.6 – -0.5	0.2 – 0.3	-1.3 – -1.2	S2, S3
qtlPWPP–Ah04-1	Ah04	5	AhTE0087	TC11H06	Ah04	10	AhTE0087	TC11H06	4.2 – 5.9	29.6 – 36.4	-3.1 – -1.3	2 – 2.7	-2 – -1.8	S3, S6
qtlPWPP–Ah04-2	Ah04	30	AhTE1251	AhTE0433	Ah18	80	AhTE0109	Ah14_104466501	4.1 – 4.2	11.8 – 12.5	-1.1 – -0.8	-0.3 – -0.1	1.6 – 2	S3, S2
qtlPWPP–Ah05-1	Ah05	105	Ah05_115337272	AhTE0278	Ah05	110	Ah05_115061124	AhTE0470	4.4 – 4.6	27.5 – 29.5	1.4 – 1.5	1.4 – 1.9	2.2 – 2.7	S3, S2
qtlPWPP–Ah05-2	Ah05	110	Ah05_115061124	AhTE0470	Ah09	55	Ah09_42315489	AhTE0381	3.4 – 4	25.7 – 26.3	1.6 – 2	1.5 – 2	2.4 – 2.9	S2, S3
qtlPWPP–Ah05-3	Ah05	110	Ah05_115061124	AhTE0470	Ah16	0	AhTE0242	AhTE0060	3.1 – 3.2	13.7 – 15.3	0.2 – 0.3	-1.5 – -1.3	-2.2 – -1.7	S3, S2
qtlPWPP–Ah06-1	Ah06	65	Ah06_11099389	Ah16_110524296	Ah06	70	Ah06_11099389	Ah16_110524296	3.1 – 6.1	35.4 – 43.3	1.8 – 2.2	-2.9 – -2.6	-2 – -1.3	S3, S2
qtlPWPP–Ah06-2	Ah06	70	Ah06_11099389	Ah16_110524296	Ah12	135	Ah12_1893158	Ah12_12348612	3.6 – 4.4	24.6 – 27.8	0.8 – 1.4	1.3 – 2.1	2.4 – 2.9	S3, S2
qtlPWPP–Ah10	Ah10	10	AhTE1561	AhTE0599	Ah18	95	AhTE0032	Ah18_25332789	3.1 – 3.5	9.7 – 10.8	0.3 – 0.5	0 – 0.4	1.1 – 1.5	S1, S3, S2
qtlPWPP–Ah12-1	Ah12	0	AhTE1110	Ah02_100365825	Ah18	25	Ah18_107989673	Ah18_3400041	3.1 – 3.5	8 – 8.8	-0.3 – 0.2	-0.5 – 0	1.2 – 1.6	S3, S2
qtlPWPP–Ah12-2	Ah12	15	Ah02_100365825	Ah12_108904988	Ah13	165	Ah13_80163117	Ah13_50074616	3 – 3.4	16.6 – 19.2	-2.1 – -2	1.4 – 1.9	-2.5 – -2.2	S1, S6
qtlPWPP–Ah12-3	Ah12	70	Seq4E8	Ah12_117582109	Ah15	5	Ah15_52073141	Ah15_99426041	3 – 4.1	7.1 – 9.2	0 – 0.1	0 – 0	-1.5 – -1.1	S3, S2
qtlPWPP–Ah12-4	Ah12	120	Ah12_92686963	Ah12_18919387	Ah18	65	AhTE0477	Ah18_27470246	4 – 4	6.8 – 7	0.1 – 0.2	1.1 – 1.2	1.4 – 1.6	S2, S3
qtlPWPP–Ah13-1	Ah13	155	Ah13_139085298	Ah13_80163117	Ah20	145	Ah20_143871090	Ah20_143683824	3.1 – 4.3	9.3 – 15.8	0 – 1.4	0.9 – 1.9	1.6 – 2.1	S1, S3, S2
qtlPWPP–Ah13-2	Ah13	170	Ah13_80163117	Ah13_50074616	Ah13	175	Ah13_80163117	Ah13_50074616	3.4 – 4.2	22.7 – 26.7	1.5 – 1.8	-2.1 – -2	-2.5 – -1.9	S1, S6
qtlPWPP–Ah14	Ah14	25	AhTE0107	Ah14_138037990	Ah20	55	AhTE0590	Ah20_126358897	3.8 – 4.9	8 – 9.4	0.5 – 0.7	-0.5 – -0.3	1.3 – 1.3	S2, S3
qtlPWPP–Ah15	Ah15	75	Ah15_26251219	AhTE0119	Ah18	60	Ah18_19285382	AhTE0563	4.9 – 5.7	18.6 – 21	0.6 – 0.7	0.3 – 0.5	1.8 – 2	S2, S3
qtlPWPP–Ah17	Ah17	30	Ah17_126140869	Ah17_98906681	Ah20	110	AhTE0482	Ah20_143683274	3.7 – 3.9	7 – 7.8	-0.2 – -0.1	-0.1 – 0.1	-1.3 – -1.1	S2, S3
TW
qtlTW–Ah01-1	Ah01	85	Ah01_38930375	AhTE0524	Ah07	10	Ah04_125834772	Ah07_77404263	3.2 – 3.2	17.3 – 17.6	1.7 – 2.2	1.5 – 1.7	3.2 – 3.6	S6, S1
qtlTW–Ah01-2	Ah01	75	Ah01_38930228	Ah01_38928082	Ah08	65	Ah14_9821695	Ah18_16150988	3.7 – 5.7	10.6 – 15.1	-0.7 – 0	-0.7 – -0.1	-3.5 – -2.1	S4, S3, S5, S1
qtlTW–Ah02	Ah02	15	Ah02_98843120	Ah02_14788135	Ah03	65	Ah03_29890737	AhTE0178	3 – 3.5	10.5 – 11.7	0.1 – 0.5	-0.5 – 0	2.4 – 2.7	S1, S2
qtlTW–Ah03-1	Ah03	50	Ah03_139871445	Ah03_82715196	Ah12	135	Ah12_1893158	Ah12_12348612	3.2 – 5.4	15.5 – 24.8	2.2 – 4.7	1.7 – 3.9	2.9 – 4.8	S6, S5
qtlTW–Ah03-2	Ah03	135	AhTE0249	AhTE0164	Ah03	145	AhTE1207	AhTE0498	3.1 – 4.2	10.2 – 11.9	-0.9 – -0.4	-1.2 – 0	1.9 – 2.1	S1, S5, S4
qtlTW–Ah03-3	Ah03	100	AhTE0573	AhTE0566	Ah11	10	AhTE0294	AhTE0369	3 – 4.3	10.2 – 12.1	1 – 2.5	-1 – -0.6	-3.1 – -2.4	S2, S3
qtlTW–Ah05-1	Ah05	5	Ah05_110947499	Ah05_110947437	Ah05	10	Ah05_110947499	Ah05_110947437	3.5 – 9.9	24.2 – 28.4	-5.9 – -3.2	3.8 – 6	-7.2 – -2.3	S6, S5, S1
qtlTW–Ah05-2	Ah05	85	Ah05_16023533	AhTE0148	Ah12	135	Ah12_1893158	Ah12_12348612	3.2 – 5.1	14.3 – 22.9	-6.9 – -2.3	1.7 – 6.9	-6.7 – -2.7	S6, S5
qtlTW–Ah06	Ah06	115	Ah16_110524270	AhTE2006	Ah11	60	AhTE0130	AhTE0313	3.2 – 3.4	16.4 – 17.6	-0.5 – 0.1	0.1 – 0.3	2.6 – 2.7	S1, S4
qtlTW–Ah07	Ah07	10	Ah04_125834772	Ah07_77404263	Ah12	135	Ah12_1893158	Ah12_12348612	3.3 – 8.8	25.6 – 28.5	3.1 – 6.4	4.5 – 7.8	3.7 – 7.3	S6, S1
qtlTW–Ah10	Ah10	60	AhTE0359	Ah10_41752516	Ah12	150	2D12B	Ah12_3808512	3.1 – 3.4	11.1 – 11.3	0.1 – 0.3	0.6 – 1	2.2 – 2.2	S5, S4
qtlTW–Ah11-1	Ah11	30	AhTE0120	AhTE0678	Ah18	35	Ah13_140559524	AhTE0025	3.5 – 5.9	9.0 – 16.4	-0.4 – 0.7	-0.5 – 0.3	-3 – -1.8	S1, S4, S2, S5
qtlTW–Ah11-2	Ah11	60	AhTE0130	AhTE0313	Ah18	95	AhTE0032	Ah18_25332789	3.5 – 4.4	12.1 – 14.3	-0.2 – 0.7	-1 – 0.3	2.2 – 3.7	S4, S3, S5, S1
qtlTW–Ah12	Ah12	135	Ah12_1893158	Ah12_12348612	Ah14	80	Ah14_1739030	Ah01_94144125	3.1 – 3.6	13.4 – 15.8	1.1 – 2.1	-2.6 – -1.8	-3.3 – -2.6	S6, S5
SP
qtlSP–Ah01-1	Ah01	25	AhTE1348	AhTE1345	Ah01	40	AhTE1345	AhTE0281	4.6 – 7.7	30.1 – 31.1	-2.9 – 0.2	-0.2 – 3.1	3.6 – 4.2	S1, S2
qtlSP–Ah01-2	Ah01	35	AhTE1345	AhTE0281	Ah01	40	AhTE1345	AhTE0281	4.4 – 10.3	29.9 – 39.7	-2.8 – 4	-4.5 – 2.9	1.9 – 4.1	S1, S2, S4, S5
qtlSP–Ah01-3	Ah01	85	Ah01_38930375	AhTE0524	Ah01	90	Ah01_38930375	AhTE0524	3.4 – 4.7	29.2 – 30.7	-2.4 – 3.7	-3.2 – 2.6	1.8 – 2.8	S4, S2, S4
qtlSP–Ah01-4	Ah01	45	AhTE1345	AhTE0281	Ah03	60	Ah03_19697837	Ah03_116156160	3 – 6.1	16.2 – 22.3	1.9 – 2.5	-3.1 – -1.4	1.8 – 3.7	S5, S4
qtlSP–Ah01-5	Ah01	50	AhTE1345	AhTE0281	Ah03	75	Ah03_135089546	AhTE0389	3 – 3.7	21.8 – 22.6	1.8 – 3.2	-3.6 – -1.8	2.3 – 3.8	S1, S5
qtlSP–Ah01-6	Ah01	55	AhTE1345	AhTE0281	Ah06	15	Ah06_25919230	Ah06_102618328	3.4 – 5.8	14.3 – 23.7	-11.6 – 4.9	-4.2 – 13.1	-12.9 – 4.8	S2, S4, S5, S6
qtlSP–Ah02-1	Ah02	15	Ah02_98843120	Ah02_14788135	Ah06	15	Ah06_25919230	Ah06_102618328	3.7 – 5	13.2 – 14.7	-4.3 – -3.3	-3.8 – -3	-4.4 – -3.7	S4, S5
qtlSP–Ah02-2	Ah02	65	Ah02_91203877	Ah12_88540863	Ah06	15	Ah06_25919230	Ah06_102618328	4.4 – 4.7	11.4 – 13.5	-4.3 – 11.5	-4 – 13.4	-4.5 – 12.6	S6, S4
qtlSP–Ah02-3	Ah02	100	Ah02_195700	Ah02_4816353	Ah06	75	Ah06_11099389	Ah16_110524296	4.3 – 4.9	16.8 – 25.7	-3.9 – -2.5	-3.6 – -2.7	-3.7 – -3	S2, S1
qtlSP–Ah02-4	Ah02	100	Ah02_195700	Ah02_4816353	Ah06	105	Ah16_110524270	AhTE2006	3 – 4.3	16.8 – 29.3	-3.6 – -2.2	-3.1 – -2.6	-3.8 – -2.8	S2, S1
qtlSP–Ah02-5	Ah02	95	Ah02_195700	Ah02_4816353	Ah07	20	Ah04_125834772	Ah07_77404263	5.2 – 5.4	10.4 – 23.4	-4.3 – -3	-3.6 – -3.4	-3.9 – -3.7	S2, S1
qtlSP–Ah02-6	Ah02	70	Ah02_91203877	Ah12_88540863	Ah18	85	AhTE0109	Ah14_104466501	4.2 – 5.7	14.7 – 22.2	-5 – 10.7	-14.1 – 4.1	-13.1 – 4.8	S2, S6
qtlSP–Ah02-7	Ah02	70	Ah02_91203877	Ah12_88540863	Ah19	35	Ah19_143397940	Ah19_12766652	3.6 – 4.5	13.6 – 17.1	-5.2 – 11	-4.7 – 12.7	-4.7 – 12.5	S6, S2
qtlSP–Ah03-1	Ah03	60	Ah03_19697837	Ah03_116156160	Ah08	55	Ah08_26119334	Ah14_9821695	3.4 – 4.9	12.6 – 17.2	-2.2 – -0.9	-1.5 – -1.1	-3.1 – -1.8	S5, S4
qtlSP–Ah03-2	Ah03	145	AhTE1207	AhTE0498	Ah08	15	Ah08_27217002	Ah17_20550255	3.4 – 11.1	13.4 – 25.8	-12.6 – 5	-4.1 – 12	-13.2 – 5.5	S2, S4, S6
qtlSP–Ah03-3	Ah03	10	Ah03_53967134	Ah03_127278448	Ah09	35	Ah09_18736805	Ah09_108619902	4 – 7	13.4 – 26.7	-4.2 – -2.9	-4.7 – -2.9	-4.4 – -3.1	S2, S1
qtlSP–Ah03-4	Ah03	10	Ah03_53967134	Ah03_127278448	Ah12	15	Ah02_100365825	Ah12_108904988	3.9 – 6.2	17.5 – 26.1	-2.8 – -2.1	1.5 – 3.2	2.4 – 3.8	S2, S4
qtlSP–Ah03-5	Ah03	10	Ah03_53967134	Ah03_127278448	Ah15	25	Ah15_13610537	Ah15_142720508	5 – 8.7	12.5 – 24.3	-4.7 – -4	-5.1 – -3.9	-4.6 – -4.4	S2, S1
qtlSP–Ah03-6	Ah03	65	Ah03_29890737	AhTE0178	Ah16	15	AhTE0060	Ah16_77480103	3.7 – 6.1	18.3 – 24.2	1.7 – 2.7	-1.8 – -1.8	2.3 – 3.1	S2, S4
qtlSP–Ah03-7	Ah03	65	Ah03_29890737	AhTE0178	Ah20	15	Ah20_46627690	Ah20_89681550	3.2 – 3.2	16.3 – 17	2.1 – 3.4	-2.3 – -1.9	2.6 – 4.3	S4, S5
qtlSP–Ah04-1	Ah04	10	AhTE0087	TC11H06	Ah04	15	AhTE0087	TC11H06	5 – 10.4	16.8 – 24.2	3.8 – 5.2	-4.5 – -3.2	4.5 – 5.1	S2, S1
qtlSP–Ah04-2	Ah04	15	AhTE0087	TC11H06	Ah07	15	Ah04_125834772	Ah07_77404263	3.1 – 5.2	11.6 – 20.6	1.7 – 2.8	-2.6 – 5.9	2.1 – 4.7	S2, S4, S6
qtlSP–Ah04-3	Ah04	90	Ah04_10827360	Ah04_123469576	Ah08	10	Ah19_157927153	Ah08_27217002	3.3 – 6.5	14.3 – 24.1	-3.6 – -2.1	-2.8 – -1.6	-4.3 – -2.8	S2, S4, S5
qtlSP–Ah04-4	Ah04	25	Ah04_20039439	Ah04_123484411	Ah09	80	AhTE0283	AhTE0641	3.1 – 6.7	10.9 – 23.5	-2.6 – -1.5	1.4 – 2.7	1.8 – 2.9	S2, S4, S1
qtlSP–Ah04-5	Ah04	25	Ah04_20039439	Ah04_123484411	Ah13	75	Ah13_3687292	Ah13_130098188	4.5 – 7.7	23.9 – 27.4	-3.3 – -2.2	-3.1 – -2.5	-3.5 – -3.1	S2, S4
qtlSP–Ah04-6	Ah04	25	Ah04_20039439	Ah04_123484411	Ah14	20	AhTE0050	AhTE0107	3.3 – 6.2	16.1 – 23.1	-2.3 – -1	1.9 – 2.6	2.3 – 2.5	S2, S4
qtlSP–Ah05-1	Ah05	5	Ah05_110947499	Ah05_110947437	Ah05	10	Ah05_110947499	Ah05_110947437	4 – 8.5	22.5 – 30.4	2.2 – 3.7	-3.8 – -2.6	2.3 – 3.8	S2, S1
qtlSP–Ah05-2	Ah05	40	Ah05_110947415	Ah05_114993346	Ah06	15	Ah06_25919230	Ah06_102618328	3.2 – 3.7	12.6 – 17.5	4.1 – 4.7	-4.4 – -3.6	4.1 – 5	S2, S4, S5
qtlSP–Ah05-3	Ah05	30	Ah05_110947415	Ah05_114993346	Ah08	10	Ah19_157927153	Ah08_27217002	3.8 – 5.2	12.5 – 17.8	2 – 3.7	-2.3 – -1.2	2.3 – 4.2	S2, S5, S4
qtlSP–Ah05-4	Ah05	15	Ah05_110947499	Ah05_110947437	Ah08	15	Ah08_27217002	Ah17_20550255	3.5 – 11.6	10.8 – 24.7	3.6 – 4.7	-4.2 – -1.8	3.8 – 5.1	S2, S4, S5
qtlSP–Ah06-1	Ah06	105	Ah16_110524270	AhTE2006	Ah07	25	Ah04_125834772	Ah07_77404263	3.2 – 5.3	28.5 – 32.3	2.2 – 3.4	-3.3 – -2.4	2.2 – 3.9	S4, S5, S2
qtlSP–Ah06-2	Ah06	50	Ah06_98242592	Ah06_21266806	Ah08	10	Ah19_157927153	Ah08_27217002	3.2 – 9.4	12.5 – 23	-4.3 – -2.6	-4.2 – -2.3	-5.1 – -3.1	S2, S4, S5
qtlSP–Ah06-3	Ah06	65	Ah06_11099389	Ah16_110524296	Ah20	15	Ah20_46627690	Ah20_89681550	3.1 – 3.9	3.3 – 22.3	-4.9 – 0	-4.7 – 0.1	-4.6 – 0.9	S1, S2
qtlSP–Ah07-1	Ah07	5	Ah04_125834772	Ah07_77404263	Ah08	15	Ah08_27217002	Ah17_20550255	5.3 – 7.4	13.9 – 14.4	-4.3 – -3.5	-3.8 – -2.3	-4.5 – -3.4	S2, S4
qtlSP–Ah07-2	Ah07	5	Ah04_125834772	Ah07_77404263	Ah08	70	Ah14_9821695	Ah18_16150988	3 – 3.7	23.3 – 28.5	-3.1 – -2.1	-3.3 – -2	-4.7 – -2.5	S5, S2, S4
qtlSP–Ah08-1	Ah08	15	Ah08_27217002	Ah17_20550255	Ah09	35	Ah09_18736805	Ah09_108619902	4.3 – 10.6	11.3 – 25.2	-4.2 – -3	-5.1 – -3.8	-4.8 – -3.8	S2, S4, S1
qtlSP–Ah08-2	Ah08	10	Ah19_157927153	Ah08_27217002	Ah11	5	AhTE0294	AhTE0369	3.7 – 4.3	11.4 – 19.9	-2.7 – -1.4	2 – 3.5	2.1 – 3.9	S2, S5, S4
qtlSP–Ah08-3	Ah08	15	Ah08_27217002	Ah17_20550255	Ah12	70	Seq4E8	Ah12_117582109	3.3 – 10.8	12.9 – 27.4	-3.7 – 12.4	-12.4 – 4.8	-12.6 – 5.2	S2, S4, S6
qtlSP–Ah08-4	Ah08	15	Ah08_27217002	Ah17_20550255	Ah13	10	Ah13_716356	Ah13_6351422	4.4 – 8.8	13.9 – 27	-3.5 – -1.9	-4.6 – -2.9	-4.3 – -2.9	S2, S4
qtlSP–Ah08-5	Ah08	15	Ah08_27217002	Ah17_20550255	Ah13	175	Ah13_80163117	Ah13_50074616	3.1 – 9.7	14 – 23.2	-4.7 – -3.6	-5 – -3.8	-5.5 – -4.2	S2, S4
qtlSP–Ah08-6	Ah08	15	Ah08_27217002	Ah17_20550255	Ah16	20	Ah16_147839360	Ah16_12110215	4.8 – 6.8	11 – 19.4	-2.9 – -2	-4.3 – -3	-4.5 – -3.1	S2, S4, S5
qtlSP–Ah08-7	Ah08	10	Ah19_157927153	Ah08_27217002	Ah16	40	Ah16_149015025	Ah16_141556303	3.3 – 4.9	12.2 – 18.7	-4.6 – -2.9	-4.6 – -2.5	-4.9 – -3.2	S2, S5, S4
qtlSP–Ah09	Ah09	65	AhTE0381	Ah09_76824265	Ah12	85	Ah12_2673645	Ah12_111595586	3.6 – 4.2	12.9 – 14.1	-6.1 – -2.9	-5.7 – -3.1	-6.1 – -3.2	S2, S1
qtlSP–Ah10-1	Ah10	80	Ah10_80290317	AhTE0586	Ah16	40	Ah16_149015025	Ah16_141556303	3 – 3	8.8 – 9.1	-2.4 – -1.5	-1.1 – -0.5	-2.5 – -1.8	S4, S5
qtlSP–Ah10-2	Ah10	90	Ah10_80287745	Ah10_37722229	Ah20	15	Ah20_46627690	Ah20_89681550	3 – 11.8	9.4 – 20.5	-5.2 – -2.3	-5.3 – -2.7	-5.6 – -2.7	S2, S1, S4
qtlSP–Ah12-1	Ah12	95	Ah12_111595586	Ah12_40652945	Ah16	15	AhTE0060	Ah16_77480103	3.4 – 5.9	16.3 – 23.5	-4 – -3.6	-4.4 – -3.6	-4.7 – -3.5	S2, S1
qtlSP–Ah12-2	Ah12	10	Ah02_100365825	Ah12_108904988	Ah20	10	Ah20_6952858	Ah20_46296032	3.1 – 6.3	17.1 – 25.2	3.1 – 4.5	-4.8 – -2.3	3.1 – 4.4	S2, S1
qtlSP–Ah13-1	Ah13	5	Ah13_716356	Ah13_6351422	Ah13	10	Ah13_716356	Ah13_6351422	3.8 – 6	21.8 – 32.4	0.1 – 2.4	-2.6 – 0.2	2.2 – 6.2	S5, S4, S2
qtlSP–Ah13-2	Ah13	165	Ah13_80163117	Ah13_50074616	Ah16	15	AhTE0060	Ah16_77480103	5.3 – 9.8	13.9 – 23.9	-4.4 – 13.5	-4.8 – 11.3	-5 – 12.1	S6, S2
qtlSP–Ah13-3	Ah13	15	Ah13_716356	Ah13_6351422	Ah20	15	Ah20_46627690	Ah20_89681550	3.6 – 3.8	15.9 – 21.9	-4.8 – -2.4	-4.6 – -1.7	-4.9 – -2.5	S2, S4
qtlSP–Ah13-4	Ah13	170	Ah13_80163117	Ah13_50074616	Ah20	20	Ah20_46627690	Ah20_89681550	3.4 – 6.2	8.7 – 17.9	-5.6 – 0	-5.8 – 3.6	-6 – 4.8	S2, S3
qtlSP–Ah15	Ah15	110	Ah15_26251342	AhTE0317	Ah16	5	AhTE0242	AhTE0060	4.3 – 9.8	17.2 – 38.5	-3.3 – 3	-4.1 – -1.8	-3.9 – 3.3	S6, S2
qtlSP–Ah19	Ah19	95	Ah19_155136447	Ah19_147765098	Ah19	100	Ah19_155136447	Ah19_147765098	3.7 – 6.4	27.7 – 31.6	1.5 – 4.1	-4.2 – -1.6	2 – 3	S5, S2, S1, S4
LOD: Logarithm of odds; PVE: Phenotypic variance explained; NPPP: Number of pods per plant; PWPP: Pod weight per plant (g); TW: Test weight (g); SP: Shelling percentage (%);
S1: Rainy 2014; S2: Rainy 2015; S3: Rainy 2016; S4: Rainy 2017; S5: Rainy 2018; S6 and Post-rainy 2018
