# Supplementary material for: Genotyping-by-Sequencing Based Genetic Mapping Identified Major and Consistent Genomic Regions for Productivity and Quality Traits in Peanut
Source: Front Plant Sci. 2021 Sep 23;12:668020. doi: 10.3389/fpls.2021.668020 (PMC8495222; doi:10.3389/fpls.2021.668020)
Supplement: Supplementary file 9 [file Table_9.XLSX]

## Sheet: Supplementary Table 9
Supplementary Table 9 | Marker associated with traits in single marker analysis checked for their position and effect on located candidate genes
SNP ID	LG	Chromosome	Position	Ref/Alt allele	Associated trait	Seasons	Gene Name	Position/location	SNP effect	Function
Ah19_155127364	Ah19	Ah19	155127364	G/A	OLE, LIN and O/L	6	Arahy.96PB6J - Arahy.MZJT69	Intergenic	intergenic_region
Ah19_155135344	Ah19	Ah19	155135344	C/A	OLE, LIN and O/L	6	Arahy.MZJT69	Intronic (11th intron)	intron_variant	receptor-like protein kinase
Ah19_155135353	Ah19	Ah19	155135353	T/A	OLE, LIN and O/L	6	Arahy.MZJT69	Intronic (11th intron)	intron_variant	receptor-like protein kinase
Ah19_155172354	Ah19	Ah19	155172354	C/G	OLE, LIN and O/L	6	Arahy.X7PJ8H	Intronic (9th intron)	5_prime_UTR_variant	Protein kinase superfamily protein
Ah19_155165240	Ah19	Ah19	155165240	A/C	OLE, LIN and O/L	6	Arahy.MZJT69 - Arahy.X7PJ8H	Intergenic	intergenic_region
Ah10_36971572	Ah10	Ah10	36971572	C/T	OLE	1	Arahy.R57INB - Arahy.Q8AGNQ	Intergenic	intergenic_region
Ah03_127278448	Ah03	Ah03	127278448	T/C	PC	1	Arahy.JDA09Y - Arahy.2NE36Q	Intergenic	intergenic_region
Ah12_118126407	Ah12	Ah12	118126407	C/G	PC	2	Arahy.J5SZ1I	Exonic (2nd exon)	synonymous_variant	syntaxin of plants 121; SNAP receptor activity, protein binding, intracellular protein transport, vesicle-mediated transport
AhTE0281	Ah01	Ah16	7609891	_	PC and SP	1	Arahy.7A57YA	Exonic (16th exon)		ARM repeat superfamily protein
AhTE0087	Ah04	Ah06	86222909	_	PC and SP	1	arahy. GXX147 - Arahy.ARK2IX	Intergenic	intergenic_region
AhTE0275	Ah05	Ah05	25672999	_	PC	1	Arahy.1ACG05 - Arahy.0GIF91	Intergenic	intergenic_region
AhTE0120	Ah11	Ah11	1556953	_	PC and SP	1	Arahy.XAW0JE - Arahy.VS0QUM	Intergenic	intergenic_region
AhTE1110	Ah12	Ah12	79498398	_	PC	1	arahy.WT5GGH - Arahy.TSPN6R	Intergenic	intergenic_region
AhTE0242	Ah16	Ah16	3776007	_	PC and SP	2 and 1	Arahy.82JKZG - Arahy.2UW0D0	Intergenic	intergenic_region
AhTE0060	Ah16	Ah16	86223589	_	PC and SP	2 and 1	Arahy.1JT8J9 - Arahy.RS7A87	Intergenic	intergenic_region
AhTE1451	Ah18	Ah08	31816875	_	PC	1	Arahy.CH9B83	Intronic (1st intron)	5_prime_UTR_variant	phosphatidylinositol 3,4,5-trisphosphate 3-phosphatase and dual-specificity protein phosphatase PTEN-like isoform X2 [Glycine max]
LG: Linkage group; Ref/Alt allele: Allele at reference genome and alternative allele; NPPP: Number of pods per plant;
PWPP: Pod weight per plant; SP: Shelling percentage; PC: Protein content; OIL: Oil content; OLE: Oleic acid content; LIN: Linoleic acid content and O/L: Oleic to linoleic acid ratio
