# Supplementary material for: Genotyping-by-Sequencing Based Genetic Mapping Identified Major and Consistent Genomic Regions for Productivity and Quality Traits in Peanut
Source: Front Plant Sci. 2021 Sep 23;12:668020. doi: 10.3389/fpls.2021.668020 (PMC8495222; doi:10.3389/fpls.2021.668020)
Supplement: Supplementary file 10 [file Table_10.XLSX]

## Sheet: Supplementary Table 10
Supplementary Table 10 | Phenotypic mean values and alleic pattern of selected genotypes for validation of the stable major QTLs
Genotypes Name	Phenotype		Genotype (A/B)
	PC (%)	OIL (%)	AhTE0242	AhTE1144
TMV 2	32	50	A	A
TMV 2-NLM	28	46	B	B
ICGV 86699	20	57	A	A
TG 26	25	44	A	A
TAG 24	30	46	A	A
ICGV 86855	23	56	A	B
ICGV 06189	27	43	A	A
GPBD 4	32	47	B	A
DBG 3	33	54	B	B
DBG 4	33	46	B	A
